# Supplementary material for: Detoxification of conifer antimicrobial defenses promotes entomopathogenic fungus infection of bark beetles
Source: Proc Natl Acad Sci U S A. 2025 Dec 29;123(1):e2525513122. doi: 10.1073/pnas.2525513122 (PMC12773783; doi:10.1073/pnas.2525513122)
Supplement: Supplementary file 2 — Dataset S01 (XLSX) [file pnas.2525513122.sd01.xlsx]

## Sheet: Figs. 1b-d, S1a-c
Source Data Fig. 1b,c,d and Supplementary Fig. 1a,b,c
Sample Name		Piceid	Resveratrol	Isorhapontin	Isorhapontigenin	Taxifolin-3'-O-glucoside	Taxifolin
Bark of spruce trees	1	361.904	0.806961	2520.6	4.28614	2336.8	7.36675
	2	456.725	0.715165	3271.33	6.11432	2775.76	5.45987
	3	328.918	0.82724	2120.45	6.07259	2090.18	7.61216
	4	452.469	0.854675	1992.57	3.57869	2053.16	5.1814
	5	462.266	1.00598	2028.51	2.88986	2030.55	8.05086
	6	455.953	1.15292	1943.51	4.15729	2013.74	8.70827
	7	462.17	0.858163	2060.89	2.97242	3099.39	19.4447
	8	391.341	1.22423	1758.06	2.42658	2692.32	16.0887
	Average	421.468	0.930666	2211.99	4.06223	2386.49	9.73909
Bark beetle adults	1	0.0192458	0.0437411	0.0595635	0.646736	0.0643131	0.511237
	2	0.0190886	0.0767583	0.0595556	0.564481	0.067644	0.53327
	3	0.0293328	0.0788612	0.0986832	0.772247	0.0979785	0.647242
	4	0.0291158	0.0641543	0.076295	0.656004	0.072172	0.612486
	5	0.0215686	0.0810575	0.0652159	0.745325	0.073776	0.491159
	Average	0.0236703	0.0689145	0.0718627	0.676959	0.0751767	0.559079
Frass of bark beetle adults	1	5.17538	7.63084	3.27453	63.5481	32.9018	81.631
	2	2.74456	4.29169	1.93491	32.0247	14.1927	32.3459
	3	4.48625	6.32033	2.79989	59.4136	29.3691	68.8393
	4	5.20668	7.86403	2.79623	71.0156	28.6141	77.1716
	Average	4.40322	6.52672	2.70139	56.5005	26.2694	64.9969
Bark beetle larvae	1	0.0950253	0.0761463	0.753314	2.70737	0.732195	0.545047
	2	0.194651	0.0771792	1.59657	1.50007	0.859044	0.881612
	3	0.0775682	0.0865214	1.01318	1.96614	0.810673	1.09826
	4	0.353748	1.03678	2.41225	9.4297	2.86874	4.13292
	5	0.120187	0.279407	0.962691	4.29491	1.36157	2.12759
	Average	0.168236	0.311207	1.3476	3.97964	1.32644	1.75709
Frass of bark beetle larvae	1	1.91813	1.85289	10.626	36.3632	10.38	27.388
	2	5.85074	6.69211	23.0568	92.889	26.5989	57.5845
	3	4.74552	5.10858	20.5432	84.6318	25.4422	65.179
	4	6.89165	7.7995	28.6107	113.789	34.5572	96.6147
	Average	4.85151	5.36327	20.7092	81.9182	24.2446	61.6915
Callow adults	1	0.0246348	0.0290464	0.123734	0.277573	0.201769	0.749486
	2	0.0302428	0.0272066	0.21661	0.302456	0.226966	1.06901
	3	0.0376304	0.0224729	0.198966	0.226884	0.316107	1.04492
	4	0.0690861	0.0594177	0.336952	0.679534	0.055423	1.45179
	5	0.0433153	0.0433102	0.198785	0.363058	0.0475029	1.10717
	Average	0.0409819	0.0362908	0.215009	0.369901	0.169554	1.08448
Pupa	1	0.0889774	1.00274	0.0422183	0.0311158	0.0350985	0.0215119
	2	0.0125786	0.0511326	0.0485821	0.623593	0.0501694	0.0355643
	3	0.0129415	0.00803984	0.154628	0.0844082	0.113264	0.0880389
	4	0.0104138	0.00763893	0.0766288	0.115809	0.0614832	0.0863251
	Average	0.0312279	0.267387	0.0805143	0.213731	0.0650037	0.05786
Statistics analyses using One-Way ANOVA conjunction with Tukey HSD tests (P<0.05)
Bark of spruce trees	DF	Sum of Squares	Mean Square	F Value	Prob>F
Model	5	58871800	11774400	198.386	<0.0001
Error	48	2.84884e+06	59350.8
Total	53	61720600
Bark beetle adults	DF	Sum of Squares	Mean Square	F Value	Prob>F
Model	5	2.12019	0.42404	208.486	<0.0001
Error	24	0.04881	0.00203
Total	29	2.169
Frass of bark beetle adults	DF	Sum of Squares	Mean Square	F Value	Prob>F
Model	5	15338.8	3067.77	21.3072	<0.0001
Error	18	2591.6	143.978
Total	23	17930.4
Bark beetle larvae	DF	Sum of Squares	Mean Square	F Value	Prob>F
Model	5	47.2643	9.45286	4.06281	0.00819
Error	24	55.8402	2.32668
Total	29	103.105
Frass of bark beetle larvae	DF	Sum of Squares	Mean Square	F Value	Prob>F
Model	5	19999.8	3999.96	11.7012	<0.0001
Error	18	6153.17	341.843
Total	23	26153
Callow adults	DF	Sum of Squares	Mean Square	F Value	Prob>F
Model	5	3.89455	0.77891	40.775	<0.0001
Error	24	0.45846	0.0191
Total	29	4.35301
Pupa	DF	Sum of Squares	Mean Square	F Value	Prob>F
Model	5	0.18732	0.03746	0.69571	0.63348
Error	18	0.96932	0.05385
Total	23	1.15665
Tukey HSD tests (P<0.05)
Groups	Piceid	Resveratrol	Isorhapontin	Isorhapontigenin	Taxifolin-3'-O-glucoside	Taxifolin
Bark of spruce trees	b	c	a	c	a	c
Bark beetle adults	c	c	c	a	c	b
Frass of bark beetle adults	b	b	b	a	b	a
Bark beetle larvae	b	b	ab	a	ab	ab
Frass of bark beetle larvae	c	c	bc	a	bc	ab
Callow adults	c	c	bc	b	bc	a
Pupa	a	a	a	a	a	a
Different lowercase letters denote significant differences

## Sheet: Figs. 1e-f,4a, S5a-b
Source Data Fig. 1e															Source Data Fig. 4a															Source Data Supplementary Fig.5a
10 µg of pupa proteins reacted with 250 μM of phenolic glycosides (piceid, isorhapontin, or taxifolin-glycoside) in 200 μL phosphate buffer (50 mM, pH 6.4) at 28°C for 2 hours.															10 µg of pupa proteins reacted with 250 μM of methyl-glycosylated phenolic compounds (methyl-glycosylated-resveratrol, methyl-glycosylated-isorhapontigenin, or methyl-glycosylated-taxifolin) in 200 μL phosphate buffer (50 mM, pH 6.4) at 28°C for 2 hours.															10 µg of pupa proteins or 0.01 U of commercial glucosidase enzymes reacted with 250 μM of piceid in 200 μL phosphate buffer (50 mM, pH 6.4) at 28°C for 2 hours.
Enzyme	Substrates that incubated with	Formed products	µM	nmol	average	STDEV	error	Remained substrated	µM	nmol	average	STDEV	error		Enzyme	Substrates that incubated with	Formed products	µM	nmol	average	STDEV	error	Remained substrated	µM	nmol	average	STDEV	error		Enzyme	Substrates	Formed products	µM	nmol	average	STDEV	error	Remained substrated	µM	nmol	average	STDEV	error
Deactive enzyme	Picied	Resveratrol	3.89744	0.779488				Picied	232.842	46.5683					Deactive enzyme	Methylglucosylated resveratrol	Resveratrol	0.00842322	0.00168464				Methylglucosylated resveratrol	249.585	49.917					β-glucosidase from almonds	Piceid	Resveratrol	115.765	23.153				Piceid	32.6232	6.52464
Deactive enzyme	Picied	Resveratrol	3.68508	0.737016				Picied	277.49	55.4979					Deactive enzyme	Methylglucosylated resveratrol	Resveratrol	0.0357703	0.00715406				Methylglucosylated resveratrol	239.398	47.8796					β-glucosidase from almonds	Piceid	Resveratrol	131.085	26.217				Piceid	34.841	6.96821
Deactive enzyme	Picied	Resveratrol	3.85997	0.771993				Picied	281.33	56.2661					Deactive enzyme	Methylglucosylated resveratrol	Resveratrol	0.0194872	0.00389744				Methylglucosylated resveratrol	222.419	44.4839					β-glucosidase from almonds	Piceid	Resveratrol	135.83	27.1659				Piceid	38.1678	7.63357
Deactive enzyme	Picied	Resveratrol	2.79816	0.559633				Picied	253.966	50.7931					Deactive enzyme	Methylglucosylated resveratrol	Resveratrol	0.0181131	0.00362262				Methylglucosylated resveratrol	261.47	52.294					β-glucosidase from almonds	Piceid	Resveratrol	132.814	26.5628				Piceid	32.7521	6.55043
Deactive enzyme	Picied	Resveratrol	3.85997	0.771993	0.724025	0.0933699	0.0417563	Picied	243.404	48.6807	51.5612	4.22639	1.8901		Deactive enzyme	Methylglucosylated resveratrol	Resveratrol	0.0215983	0.00431967	0.00413569	0.00196672	0.000879545	Methylglucosylated resveratrol	230.909	46.1817	48.1512	3.06932	1.37264		β-glucosidase from almonds	Piceid	Resveratrol	137.8	27.56	26.1317	1.74468	0.780243	Piceid	31.6432	6.32864	6.8011	0.520436	0.232746
Active enzyme	Picied	Resveratrol	104.806	20.9612				Picied	169.95	33.9901					Active enzyme	Methylglucosylated resveratrol	Resveratrol	0.0189875	0.00379751				Methylglucosylated resveratrol	234.304	46.8609					glucosidase from Aspergillus niger	Piceid	Resveratrol	183.438	36.6877				Piceid	2.51959	0.503919
Active enzyme	Picied	Resveratrol	103.932	20.7864				Picied	172.351	34.4702					Active enzyme	Methylglucosylated resveratrol	Resveratrol	0.0153649	0.00307298				Methylglucosylated resveratrol	237.7	47.54					glucosidase from Aspergillus niger	Piceid	Resveratrol	172.903	34.5806				Piceid	4.2913	0.858261
Active enzyme	Picied	Resveratrol	143.656	28.7311				Picied	168.03	33.606					Active enzyme	Methylglucosylated resveratrol	Resveratrol	0.0112176	0.00224353				Methylglucosylated resveratrol	229.211	45.8422					glucosidase from Aspergillus niger	Piceid	Resveratrol	194.778	38.9555				Piceid	3.90962	0.781925
Active enzyme	Picied	Resveratrol	70.2039	14.0408				Picied	193.475	38.6949					Active enzyme	Methylglucosylated resveratrol	Resveratrol	0.0112176	0.00224353				Methylglucosylated resveratrol	236.002	47.2004					glucosidase from Aspergillus niger	Piceid	Resveratrol	226.302	45.2604				Piceid	14.055	2.81101
Active enzyme	Picied	Resveratrol	84.4446	16.8889	20.2817	5.53556	2.47558	Picied	185.313	37.0626	35.5648	2.21111	0.988837		Active enzyme	Methylglucosylated resveratrol	Resveratrol	0.0251835	0.00503669	0.00327885	0.00117741	0.000526554	Methylglucosylated resveratrol	231.758	46.3515	46.759	0.674885	0.301818		glucosidase from Aspergillus niger	Piceid	Resveratrol	172.582	34.5163	38.0001	4.44908	1.98969	Piceid	5.96501	1.193	1.22962	0.917485	0.410312
Deactive enzyme	Isorhapontin	Isorhapontigenin	0.0221821	0.00443642				Isorhapontin	354.607	70.9213					Deactive enzyme	Methylglucosylated isorhapontigenin	Isorhapontigenin	0.00577053	0.00115411				Methylglucosylated isorhapontigenin	244.282	48.8565					Deactive protein of B. bassiana	Piceid	Resveratrol	3.01857	0.603714				Piceid	224.881	44.9762
Deactive enzyme	Isorhapontin	Isorhapontigenin	0.0172679	0.00345358				Isorhapontin	238.251	47.6503					Deactive enzyme	Methylglucosylated isorhapontigenin	Isorhapontigenin	0.00270989	0.000541977				Methylglucosylated isorhapontigenin	267.727	53.5455					Deactive protein of B. bassiana	Piceid	Resveratrol	2.8147	0.562941				Piceid	195.481	39.0962
Deactive enzyme	Isorhapontin	Isorhapontigenin	0.0188377	0.00376755				Isorhapontin	243.792	48.7584					Deactive enzyme	Methylglucosylated isorhapontigenin	Isorhapontigenin	0.00650599	0.0013012				Methylglucosylated isorhapontigenin	291.173	58.2345					Deactive protein of B. bassiana	Piceid	Resveratrol	3.03304	0.606609				Piceid	230.039	46.0077
Deactive enzyme	Isorhapontin	Isorhapontigenin	0.0252876	0.00505752				Isorhapontin	271.496	54.2991					Deactive enzyme	Methylglucosylated isorhapontigenin	Isorhapontigenin	0.0114845	0.0022969				Methylglucosylated isorhapontigenin	298.735	59.7471					Deactive protein of B. bassiana	Piceid	Resveratrol	3.9044	0.780879				Piceid	272.333	54.4665
Deactive enzyme	Isorhapontin	Isorhapontigenin	0.0104427	0.00208853	0.00376072	0.00112126	0.000501441	Isorhapontin	291.812	58.3623	55.9983	9.39785	4.20285		Deactive enzyme	Methylglucosylated isorhapontigenin	Isorhapontigenin	0.00596854	0.00119371	0.00129758	0.000632645	0.000282927	Methylglucosylated isorhapontigenin	297.979	59.5958	55.9959	4.71747	2.10972		Deactive protein of B. bassiana	Piceid	Resveratrol	3.7906	0.75812	0.662453	0.0995598	0.0445245	Piceid	244.48	48.8961	46.6886	5.62159	2.51405
Active enzyme	Isorhapontin	Isorhapontigenin	68.5939	13.7188				Isorhapontin	164.375	32.875					Active enzyme	Methylglucosylated isorhapontigenin	Isorhapontigenin	0.00398845	0.000797691				Methylglucosylated isorhapontigenin	262.433	52.4867					protein of B. bassiana	Piceid	Resveratrol	86.9341	17.3868				Piceid	160.279	32.0558
Active enzyme	Isorhapontin	Isorhapontigenin	56.9909	11.3982				Isorhapontin	190.232	38.0463					Active enzyme	Methylglucosylated isorhapontigenin	Isorhapontigenin	0.00769404	0.00153881				Methylglucosylated isorhapontigenin	282.853	56.5707					protein of B. bassiana	Piceid	Resveratrol	68.6868	13.7374				Piceid	139.209	27.8419
Active enzyme	Isorhapontin	Isorhapontigenin	17.4044	3.48088				Isorhapontin	241.945	48.389					Active enzyme	Methylglucosylated isorhapontigenin	Isorhapontigenin	0.00384702	0.000769404				Methylglucosylated isorhapontigenin	281.341	56.2682					protein of B. bassiana	Piceid	Resveratrol	146.164	29.2327				Piceid	30.7406	6.14812
Active enzyme	Isorhapontin	Isorhapontigenin	64.4987	12.8997				Isorhapontin	160.866	32.1732					Active enzyme	Methylglucosylated isorhapontigenin	Isorhapontigenin	0.00270989	0.000541977				Methylglucosylated isorhapontigenin	263.946	52.7892					protein of B. bassiana	Piceid	Resveratrol	152.959	30.5918				Piceid	82.8087	16.5617
Active enzyme	Isorhapontin	Isorhapontigenin	37.5389	7.50779	9.80108	4.26336	1.90663	Isorhapontin	188.385	37.677	37.8321	6.48296	2.89927		Active enzyme	Methylglucosylated isorhapontigenin	Isorhapontigenin	0.0016265	0.000325299	0.000794636	0.000457862	0.000204762	Methylglucosylated isorhapontigenin	351.676	70.3352	57.69	7.31894	3.27313		protein of B. bassiana	Piceid	Resveratrol	142.143	28.4285	23.8754	7.73665	3.45994	Piceid	41.8815	8.37629	18.1968	11.5042	5.14484
Deactive enzyme	Taxifolin-3'-O-glucoside	Taxifolin	0.0455679	0.00911358				Taxifolin-3'-O-glucoside	222.665	44.5331					Deactive enzyme	Methylglucosylated taxifolin	Taxifolin	0.0562179	0.0112436				Methylglucosylated taxifolin	133.861	26.7722
Deactive enzyme	Taxifolin-3'-O-glucoside	Taxifolin	0.0462663	0.00925325				Taxifolin-3'-O-glucoside	190.292	38.0584					Deactive enzyme	Methylglucosylated taxifolin	Taxifolin	0.0173368	0.00346735				Methylglucosylated taxifolin	83.6631	16.7326					Statistics analyses using Two-Way ANOVA conjunction with Tukey HSD tests (P<0.05)
Deactive enzyme	Taxifolin-3'-O-glucoside	Taxifolin	0.0567417	0.0113483				Taxifolin-3'-O-glucoside	236.088	47.2177					Deactive enzyme	Methylglucosylated taxifolin	Taxifolin	0.0391081	0.00782162				Methylglucosylated taxifolin	105.701	21.1402						DF	Sum of Squares	Mean Square	F Value	P Value	sig.
Deactive enzyme	Taxifolin-3'-O-glucoside	Taxifolin	0.0750736	0.0150147				Taxifolin-3'-O-glucoside	203.715	40.743					Deactive enzyme	Methylglucosylated taxifolin	Taxifolin	0.0742006	0.0148401				Methylglucosylated taxifolin	127.739	25.5478					compound	1	155.111	155.111	5.00833	0.03231	*
Deactive enzyme	Taxifolin-3'-O-glucoside	Taxifolin	0.0738514	0.0147703	0.0119	0.00287288	0.00128479	Taxifolin-3'-O-glucoside	222.665	44.5331	43.017	3.6056	1.61247		Deactive enzyme	Methylglucosylated taxifolin	Taxifolin	0.0270614	0.00541228	0.00855699	0.00455604	0.00203752	Methylglucosylated taxifolin	84.0712	16.8142	21.4014	4.71556	2.10886		protein	3	270.603	90.201	2.91246	0.0494	*
Active enzyme	Taxifolin-3'-O-glucoside	Taxifolin	49.4089	9.88178				Taxifolin-3'-O-glucoside	143.706	28.7412					Active enzyme	Methylglucosylated taxifolin	Taxifolin	0.0530753	0.0106151				Methylglucosylated taxifolin	124.066	24.8132					Interaction	3	9535.87	3178.62	102.633	<0.0001	***
Active enzyme	Taxifolin-3'-O-glucoside	Taxifolin	34.7433	6.94867				Taxifolin-3'-O-glucoside	141.337	28.2674					Active enzyme	Methylglucosylated taxifolin	Taxifolin	0.0387589	0.00775178				Methylglucosylated taxifolin	121.618	24.3235					Model	7	9961.58	1423.08	45.9493	<0.0001
Active enzyme	Taxifolin-3'-O-glucoside	Taxifolin	9.41038	1.88208				Taxifolin-3'-O-glucoside	169.763	33.9525					Active enzyme	Methylglucosylated taxifolin	Taxifolin	0.0549958	0.0109992				Methylglucosylated taxifolin	94.274	18.8548					Error	32	991.062	30.9707
Active enzyme	Taxifolin-3'-O-glucoside	Taxifolin	38.7589	7.75178				Taxifolin-3'-O-glucoside	146.864	29.3729					Active enzyme	Methylglucosylated taxifolin	Taxifolin	0.04679	0.00935801				Methylglucosylated taxifolin	99.9876	19.9975					Corrected Total	39	10952.6
Active enzyme	Taxifolin-3'-O-glucoside	Taxifolin	25.1409	5.02818	6.2985	3.02048	1.3508	Taxifolin-3'-O-glucoside	153.971	30.7941	30.2256	2.29009	1.02416		Active enzyme	Methylglucosylated taxifolin	Taxifolin	0.0541228	0.0108246	0.00990971	0.0013677	0.000611652	Methylglucosylated taxifolin	117.128	23.4257	22.2829	2.68549	1.20099
															Deactive enzyme	Picied	Resveratrol	3.89744	0.779488				Picied	232.842	46.5683					Tukey HSD tests (P<0.05)
Statistics analyses two-tailed t-tests between active and deactive enzymes (p < 0.01)															Deactive enzyme	Picied	Resveratrol	3.68508	0.737016				Picied	277.49	55.4979					Groups		sig.
t-test	t Statistic	DF	Prob>|t|	sig.											Deactive enzyme	Picied	Resveratrol	3.85997	0.771993				Picied	281.33	56.2661					Deactive protein of B. bassiana	piceid	a
Isorhapontigenin	-5.13855	8	0.000886716	***											Deactive enzyme	Picied	Resveratrol	2.79816	0.559633				Picied	253.966	50.7931					protein of B. bassiana	piceid	bc
Resveratrol	-7.89912	8	4.78395e-05	***											Deactive enzyme	Picied	Resveratrol	3.85997	0.771993	0.724025	0.0933699	0.0417563	Picied	243.404	48.6807	51.5612	4.22639	1.8901		β-​Glucosidase from Almonds	piceid	c
Taxifolin	-4.65398	8	0.00164	**											Active enzyme	Picied	Resveratrol	104.806	20.9612				Picied	169.95	33.9901					Glucosidase from Aspergillus niger	piceid	c
Isorhapontin	3.55792	8	0.00742	**											Active enzyme	Picied	Resveratrol	103.932	20.7864				Picied	172.351	34.4702					Deactive protein of B. bassiana	Resveratrol	c
Piceid	7.49903	8	6.93412e-05	***											Active enzyme	Picied	Resveratrol	143.656	28.7311				Picied	168.03	33.606					protein of B. bassiana	Resveratrol	b
Taxifolin-3'-O-glucoside	6.69627	8	0.000153294	***											Active enzyme	Picied	Resveratrol	70.2039	14.0408				Picied	193.475	38.6949					β-​Glucosidase from Almonds	Resveratrol	b
Asterisks denote significant differences (*, p <0.05; **, p< 0.01; ***, p< 0.001).															Active enzyme	Picied	Resveratrol	84.4446	16.8889	20.2817	5.53556	2.47558	Picied	185.313	37.0626	35.5648	2.21111	0.988837		Glucosidase from Aspergillus niger	Resveratrol	a
																														Different lowercase letters denote significant differences
															Statistics analyses two-tailed t-tests (p < 0.01)
Source Data Fig. 1f															t-test	t Statistic	DF	Prob>|t|	sig.
10 µg of pupa proteins reacted with 250 μM of piceid in 200 μL phosphate buffer (50 mM, pH 6.4) at 28°C for 2 hours.															Isorhapontigenin	1.43975	8	0.1879	n.s.											Source Data Supplementary Fig. 5b
Inhibitor	Substrates	Formed products	µM	nmol	average	STDEV	error	Remained substrated	µM	nmol	average	STDEV	error		Resveratrol	0.83585	8	0.4275	n.s.											10 µg of pupa proteins or 0.01 U of commercial glucosidase enzymes reacted with 250 μM of Methylglucosylated resveratrol in 200 μL phosphate buffer (50 mM, pH 6.4) at 28°C for 2 hours.
0mM castanospermine	Picied	Resveratrol	70.3699	14.074				Picied	203.796	40.7592					Taxifolin	-0.63587	8	0.54262	n.s.											Enzyme	Substrates	Formed products	µM	nmol	average	STDEV	error	Remained substrated	µM	nmol	average	STDEV	error
0mM castanospermine	Picied	Resveratrol	146.073	29.2145				Picied	220.007	44.0014					Methylglucosylated isorhapontigenin	-0.43504	8	0.67503	n.s.											Deactive protein of B. bassiana	Methylglucosylated resveratrol	Resveratrol	0.012827	0.0025654				Methylglucosylated resveratrol	238.633	47.7266
0mM castanospermine	Picied	Resveratrol	93.9038	18.7808				Picied	223.249	44.6499					Methylglucosylated resveratrol	0.99062	8	0.35089	n.s.											Deactive protein of B. bassiana	Methylglucosylated resveratrol	Resveratrol	0.023925	0.004785				Methylglucosylated resveratrol	223.383	44.6767
0mM castanospermine	Picied	Resveratrol	45.6767	9.13533				Picied	223.713	44.7425					Methylglucosylated taxifolin	-0.36324	8	0.72584	n.s.											Deactive protein of B. bassiana	Methylglucosylated resveratrol	Resveratrol	0.0172501	0.00345002				Methylglucosylated resveratrol	255.593	51.1186
0mM castanospermine	Picied	Resveratrol	135.639	27.1278	19.6665	8.51178	3.80658	Picied	195.459	39.0918	42.649	2.57101	1.14979		Resveratrol	-7.89912	8	4.78395e-05	***											Deactive protein of B. bassiana	Methylglucosylated resveratrol	Resveratrol	0.0270614	0.00541227				Methylglucosylated resveratrol	225.169	45.0338
0.1mM castanospermine	Picied	Resveratrol	0.897303	0.179461				Picied	233.439	46.6878					Piceid	7.49903	8	6.93412e-05	***											Deactive protein of B. bassiana	Methylglucosylated resveratrol	Resveratrol	0.0219547	0.00439094	0.00412073	0.00112375	0.000502556	Methylglucosylated resveratrol	212.672	42.5344	46.218	3.30298	1.47714
0.1mM castanospermine	Picied	Resveratrol	4.12713	0.825426				Picied	316.81	63.3621																				protein of B. bassiana	Methylglucosylated resveratrol	Resveratrol	0.0538011	0.0107602				Methylglucosylated resveratrol	213.118	42.6236
0.1mM castanospermine	Picied	Resveratrol	2.52729	0.505457				Picied	289.483	57.8966																				protein of B. bassiana	Methylglucosylated resveratrol	Resveratrol	0.0630494	0.0126099				Methylglucosylated resveratrol	218.92	43.7841
0.1mM castanospermine	Picied	Resveratrol	2.45773	0.491546				Picied	295.041	59.0083																				protein of B. bassiana	Methylglucosylated resveratrol	Resveratrol	0.0575406	0.0115081				Methylglucosylated resveratrol	188.868	37.7736
0.1mM castanospermine	Picied	Resveratrol	3.81412	0.762823	0.552943	0.256812	0.11485	Picied	339.506	67.9012	58.9712	7.92245	3.54303																	protein of B. bassiana	Methylglucosylated resveratrol	Resveratrol	0.0599532	0.0119906				Methylglucosylated resveratrol	222.119	44.4238
																														protein of B. bassiana	Methylglucosylated resveratrol	Resveratrol	0.0575004	0.0115001	0.0116738	0.000683538	0.000305687	Methylglucosylated resveratrol	208.209	41.6417	42.0494	2.61845	1.17101
Statistics analyses using One-Way ANOVA conjunction with Tukey HSD tests (P<0.05)																														β-glucosidase from almonds	Methylglucosylated resveratrol	Resveratrol	0.0731019	0.0146204				Methylglucosylated resveratrol	208.209	41.6417
	DF	Sum of Squares	Mean Square	F Value	Prob>F																									β-glucosidase from almonds	Methylglucosylated resveratrol	Resveratrol	0.0697644	0.0139529				Methylglucosylated resveratrol	210.663	42.1327
Model	3	9861.96	3287.32	92.6713	<0.0001																									β-glucosidase from almonds	Methylglucosylated resveratrol	Resveratrol	0.0838782	0.0167756				Methylglucosylated resveratrol	197.943	39.5886
Error	16	567.567	35.4729																											β-glucosidase from almonds	Methylglucosylated resveratrol	Resveratrol	0.0787715	0.0157543				Methylglucosylated resveratrol	202.927	40.5854
Total	19	10429.5																												β-glucosidase from almonds	Methylglucosylated resveratrol	Resveratrol	0.0447538	0.00895076	0.0140108	0.0030275	0.00135394	Methylglucosylated resveratrol	194.596	38.9192	40.5735	1.34898	0.603284
Tukey HSD tests (P<0.05)																														glucosidase from Aspergillus niger	Methylglucosylated resveratrol	Resveratrol	0.0535598	0.010712				Methylglucosylated resveratrol	203.002	40.6003
Groups		sig.																												glucosidase from Aspergillus niger	Methylglucosylated resveratrol	Resveratrol	0.102938	0.0205875				Methylglucosylated resveratrol	234.318	46.8637
0mM castanospermine	Resveratrol	c																												glucosidase from Aspergillus niger	Methylglucosylated resveratrol	Resveratrol	0.0709305	0.0141861				Methylglucosylated resveratrol	235.36	47.072
0.1mM castanospermine	Resveratrol	d																												glucosidase from Aspergillus niger	Methylglucosylated resveratrol	Resveratrol	0.087095	0.017419				Methylglucosylated resveratrol	226.582	45.3164
0mM castanospermine	Picied	b																												glucosidase from Aspergillus niger	Methylglucosylated resveratrol	Resveratrol	0.086331	0.0172662	0.0160342	0.00373865	0.00167198	Methylglucosylated resveratrol	198.464	39.6928	43.909	3.51565	1.57225
0.1mM castanospermine	Picied	a
Different lowercase letters denote significant differences																														Statistics analyses using Two-Way ANOVA conjunction with Tukey HSD tests (P<0.05)
																															DF	Sum of Squares	Mean Square	F Value	P Value	sig.
																														compound	1	18641.7	18641.7	4668.37	<0.0001	***
																														protein	3	44.4528	14.8176	3.71071	0.02133	*
																														Interaction	3	44.7113	14.9038	3.73229	0.02086	*
																														Model	7	18730.8	2675.84	670.099	<0.0001
																														Error	32	127.782	3.99319
																														Corrected Total	39	18858.6
																														Tukey HSD tests (P<0.05)
																														Groups		sig.
																														Deactive protein of B. bassiana	Methylglucosylated resveratrol	a
																														protein of B. bassiana	Methylglucosylated resveratrol	b
																														β-​Glucosidase from Almonds	Methylglucosylated resveratrol	b
																														Glucosidase from Aspergillus niger	Methylglucosylated resveratrol	ab
																														Deactive protein of B. bassiana	Resveratrol	c
																														protein of B. bassiana	Resveratrol	c
																														β-​Glucosidase from Almonds	Resveratrol	c
																														Glucosidase from Aspergillus niger	Resveratrol	c
																														Different lowercase letters denote significant differences

## Sheet: Fig. 2a
Source Data Fig. 2a
	semi-artificial diet									semi-artificial diet supplemented with 20 µmol/g resveratrol
replicates	Non-infected bark beetle			B. bassiana 01 infected bark beetle			B. bassiana 02 infected bark beetle			Non-infected bark beetle			B. bassiana 01 infected bark beetle			B. bassiana 02 infected bark beetle
	Total number	Dead number	Mortality	Total number	Dead number	Mortality	Total number	Dead number	Mortality	Total number	Dead number	Mortality	Total number	Dead number	Mortality	Total number	Dead number	Mortality
1	7	2	28.5714	10	6	60	10	10	100	8	4	50	10	4	40	9	8	88.8889
2	7	2	28.5714	10	7	70	10	7	70	8	4	50	10	8	80	9	7	77.7778
3	7	3	42.8571	10	6	60	10	9	90	8	2	25	9	5	55.5556	9	5	55.5556
Statistics analyses using Two-Way ANOVA conjunction with Fisher tests (P<0.05)
	DF	Sum of Squares	Mean Square	F Value	Prob>F
Artificial diets	1	41.1694	41.1694	0.19958	0.66302
B. bassiana infection	2	5529.46	2764.73	13.4028	0.000874415
Interaction	2	335.631	167.815	0.81353	0.46631
Model	5	5906.26	1181.25	5.72646	0.00629
Error	12	2475.35	206.28
Corrected Total	17	8381.61
Fisher tests (P<0.05)
Groups		Sig.
semi-artificial diet	Non-infected bark beetle	d		"B. bassiana infection" grouping letters table
semi-artificial diet supplemented with resveratrol	Non-infected bark beetle	cd		Groups	Sig.
semi-artificial diet	B. bassiana 01 infected bark beetle	abc		B. bassiana 01 infected bark beetle	a
semi-artificial diet supplemented with resveratrol	B. bassiana 01 infected bark beetle	bcd		B. bassiana 02 infected bark beetle	a
semi-artificial diet	B. bassiana 02 infected bark beetle	a		Non-infected bark beetle	b
semi-artificial diet supplemented with resveratrol	B. bassiana 02 infected bark beetle	ab
Different lowercase letters denote significant differences

## Sheet: Figs. 2b,S2c-d
Source Data Fig.2b and Supplementary Fig.2c,d																Raw data and data normalization
Stilenoids and flavonoids																				Peak intensity																								Normolized data
					Average of normalized value			One-way ANOVA with Fisher's LSD tests											Sample	20230415-Immarure BB-CT-1-autneg_RA1_1_35599	20230415-Immarure BB-CT-2-autneg_RA2_1_35600	20230415-Immarure BB-CT-3-autneg_RA3_1_35601	20230415-Immarure BB-CT-4-autneg_RA4_1_35602	20230415-Immarure BB-CT-5-autneg_RA5_1_35603	20230415-Immarure BB-CT-6-autneg_RA6_1_35604	20230415-Immarure BB-CT-7-autneg_RA7_1_35605	20230415-Immarure BB-CT-8-autneg_RA8_1_35606	20230415-Immarure BB-Ips Bba#1-1-autneg_RC1_1_35615	20230415-Immarure BB-Ips Bba#1-2-autneg_RC2_1_35616	20230415-Immarure BB-Ips Bba#1-3-autneg_RC3_1_35617	20230415-Immarure BB-Ips Bba#1-4-autneg_RC4_1_35618	20230415-Immarure BB-Ips Bba#1-5-autneg_RC5_1_35619	20230415-Immarure BB-Ips Bba#1-6-autneg_RC6_1_35620	20230415-Immarure BB-Ips Bba#1-7-autneg_RC7_1_35621	20230415-Immarure BB-Ips Bba#1-8-autneg_RC8_1_35622	20230415-Immarure BB-Ips Bba#3-1-autneg_RE1_1_35631	20230415-Immarure BB-Ips Bba#3-2-autneg_RE2_1_35632	20230415-Immarure BB-Ips Bba#3-3-autneg_RE3_1_35633	20230415-Immarure BB-Ips Bba#3-4-autneg_RE4_1_35634	20230415-Immarure BB-Ips Bba#3-5-autneg_RE5_1_35635	20230415-Immarure BB-Ips Bba#3-6-autneg_RE6_1_35636	20230415-Immarure BB-Ips Bba#3-7-autneg_RE7_1_35637	20230415-Immarure BB-Ips Bba#3-8-autneg_RE8_1_35638	20230415-Immarure BB-CT-1-autneg_RA1_1_35599	20230415-Immarure BB-CT-2-autneg_RA2_1_35600	20230415-Immarure BB-CT-3-autneg_RA3_1_35601	20230415-Immarure BB-CT-4-autneg_RA4_1_35602	20230415-Immarure BB-CT-5-autneg_RA5_1_35603	20230415-Immarure BB-CT-6-autneg_RA6_1_35604
featureId	RT	m/z	Label	Identified	Bark beetles without infection	B. bassiana 01 infected bark beetles	B. bassiana 02 infected bark beetles	f.value	p.value	-LOG10(p.value)	FDR	LOG2(f.value)	molecularFormula	NPC#superclass		featureId	RT,min	m/z,neg	Label	Bark beetles without infection								B. bassiana 01 infected bark beetles								B. bassiana 02 infected bark beetles								Bark beetles without infection
510	5.77	403.14	403.13996_5.77	Methylglucosylated resveratrol	-1.86154	0.810163	1.05138	551.75	7.05e-19	18.152	2.0797e-17	9.10787	C21H24O8	Stilbenoids		1	0.63	238.892	238.89158_0.63	552	663	648	856	735	735	1251	1390	1139	1548	19671	1099	1562	1743	933	7958	42738	1246	10397	82626	2143	17430	26787	5397	-0.864348	-0.765817	-0.778123	-0.628424	-0.710377	-0.710377
217	5.25	403.14	403.13997_5.25	Methylglucosylated resveratrol	-1.62639	0.669926	0.956468	321.11	1.8028e-16	15.744	2.2631e-15	8.32692	C21H24O8	Stilbenoids		2	0.64	260.874	260.87357_0.64	51	0	50	85	54	94	117	86	152	227	2127	133	620	285	546	881	3199	152	1003	5442	305	1263	2411	447	-0.794812	-2.73621	-0.804456	-0.545962	-0.766973	-0.496923
188	4.26	479.119	479.11947_4.26	Methylglucosylated taxifolin	-1.72689	0.705586	1.0213	288.71	5.3064e-16	15.275	6.1388e-15	8.17348	C22H24O12	Flavonoids		3	0.65	745.181	745.18111_0.65	0	0	0	0	0	0	0	0	2070	712	2016	2653	3254	2571	2441	603	1657	3053	855	1215	5751	525	1705	234	-1.70269	-1.70269	-1.70269	-1.70269	-1.70269	-1.70269
310	7.93	517.114	517.11386_7.93		-1.75331	0.833464	0.919842	278.27	7.7039e-16	15.113	8.7409e-15	8.12034	C28H22O10	Flavonoids		4	0.65	565.048	565.04787_0.65	0	28	130	113	0	117	102	147	915	1713	280	1887	309	1777	1946	1677	2762	2626	2371	1175	2983	759	726	4164	-2.61387	-1.14225	-0.475185	-0.536112	-2.61387	-0.520989
222	5.38	433.15	433.15045_5.38	Methylglucosylated isorhapontigenin	-1.69092	0.754248	0.936676	274.51	8.8404e-16	15.054	9.4834e-15	8.10071	C22H26O9	Stilbenoids		5	0.65	628.056	628.05638_0.65	67	210	0	415	242	372	296	243	311	922	1696	839	1042	575	582	1311	3051	791	2386	4137	1468	2170	3759	1571	-1.09286	-0.51841	-3.23338	-0.175844	-0.447084	-0.230855
272	6.42	593.188	593.18777_6.42		-1.72162	0.800066	0.921553	266.76	1.1808e-15	14.928	1.2222e-14	8.0594	C28H34O14	Flavonoids		6	0.65	606.074	606.07425_0.65	0	1371	817	3357	2441	2804	2658	2210	2149	7393	13269	5034	7284	3685	4144	9167	31448	3409	15087	41572	6484	19519	25067	17385	-3.84834	-0.505725	-0.743584	-0.0942458	-0.240658	-0.176955
491	5.4	335.041	335.04091_5.4		-1.68894	0.831543	0.857393	226.69	6.08e-15	14.216	5.694e-14	7.82458	C15H12O9	Flavonoids		7	0.65	276.848	276.84761_0.65	0	0	0	75	103	68	0	0	0	341	1065	182	986	133	1228	883	2104	217	623	2450	271	936	1287	348	-1.78609	-1.78609	-1.78609	-0.0913817	0.0316463	-0.129375
252	5.92	307.028	307.02794_5.92		-1.50756	0.756277	0.751281	188.14	3.9164e-14	13.407	3.301e-13	7.55566	C14H12O6S	Stilbenoids		8	0.66	644.03	644.03011_0.66	0	213	0	510	288	388	364	508	374	1097	1265	860	508	486	410	987	2604	345	1016	2319	579	1806	1368	1602	-2.83349	-0.303206	-2.83349	0.104952	-0.162187	-0.0228588
299	7.3	569.13	569.12995_7.3		-1.86318	0.919112	0.944072	125.64	2.0686e-12	11.684	1.6059e-11	6.97315	C28H26O13	Flavonoids		9	0.66	96.9602	96.96021_0.66	282	336	602	505	740	588	947	691	1593	3769	5145	2545	8893	1394	9574	5198	3636	1576	5143	11371	1454	2495	9086	3028	-1.21658	-1.10724	-0.743296	-0.85295	-0.614486	-0.757981
300	7.3	637.117	637.1174_7.3		-1.62569	0.827166	0.798525	117.92	3.8167e-12	11.418	2.8505e-11	6.88166	C31H26O15	Flavonoids		10	0.66	213.086	213.08562_0.66	279	235	259	541	536	435	557	356	327	909	2055	801	173	1166	147	1397	1621	388	1895	1178	414	1519	1254	1533	-0.598721	-0.725166	-0.653523	-0.110837	-0.117677	-0.271504
257	6.13	585.125	585.1249_6.13		-1.70174	0.823416	0.878324	103.45	1.3399e-11	10.873	9.0866e-11	6.69279	C29H22N4O10	Flavonoids		11	0.67	222.049	222.04934_0.67	422	1003	838	1155	1316	1383	1369	864	190	447	856	653	122	494	123	1076	1211	484	1241	860	848	1270	1054	1012	-0.40092	0.272443	0.13265	0.382193	0.483692	0.522315
512	5.79	303.051	303.05117_5.79	Taxifolin	-1.21962	0.539477	0.680144	78.93	1.7057e-10	9.7681	9.9637e-10	6.3025	C15H12O7	Flavonoids		12	0.67	241.092	241.09163_0.67	264	424	427	548	636	752	602	421	355	933	1441	889	179	739	152	1085	1697	662	1950	1360	1258	2251	1345	2484	-0.783938	-0.425477	-0.420143	-0.231379	-0.118704	0.00805526
505	5.65	809.229	809.22949_5.65		-1.09283	0.547201	0.545628	66.8	7.881e-10	9.1034	4.1149e-09	6.06178	C40H42O18	Stilbenoids		13	0.67	112.986	112.98563_0.67	590	539	731	576	551	936	769	748	1110	1298	1538	1969	2627	1952	1948	1465	965	3058	1648	820	2341	966	1449	571	-0.58484	-0.666164	-0.392076	-0.606442	-0.646357	-0.169707
571	8.66	499.14	499.13978_8.66		-0.993739	0.341805	0.651934	66.112	8.6569e-10	9.0626	4.4031e-09	6.04684	C29H24O8	Stilbenoids		14	0.67	131.083	131.0827_0.67	322	480	325	790	743	793	751	687	345	816	1395	662	0	534	73	1132	2647	437	0	1792	823	3072	1070	3503	-0.141041	0.0422936	-0.136782	0.271098	0.242931	0.272838
460	4.16	665.188	665.18788_4.16		-1.50485	0.775885	0.728963	62.192	1.5028e-09	8.8231	7.1504e-09	5.95866	C34H34O14	Stilbenoids		15	0.67	238.024	238.02374_0.67	523	1044	711	1372	1039	1304	1508	1177	113	198	320	317	47	241	52	325	529	269	441	455	353	664	229	547	0.168062	0.638332	0.376987	0.824207	0.635066	0.789623
243	5.79	285.041	285.04052_5.79		-1.17497	0.524388	0.650578	60.705	1.8669e-09	8.7289	8.6728e-09	5.92374	C15H10O6	Flavonoids		16	0.67	173.105	173.10451_0.67	802	953	798	1338	1736	1751	1614	1520	710	1803	2862	1462	205	1102	222	2319	5797	1030	4716	3422	1671	6350	2677	6143	-0.475777	-0.355361	-0.479268	-0.118505	0.0632693	0.0692748
269	6.36	431.099	431.09869_6.36		-1.07629	0.458935	0.617352	59.857	2.1171e-09	8.6743	9.7583e-09	5.90345	C21H20O10	Flavonoids		17	0.68	128.96	128.95972_0.68	908	769	805	1208	1090	1130	1070	1612	795	1032	805	1255	1381	963	1470	966	980	1867	866	638	1379	1175	759	855	-0.169753	-0.381833	-0.323436	0.194633	0.0634328	0.109435
497	5.59	809.23	809.2295_5.59		-1.11159	0.559519	0.552074	59.055	2.388e-09	8.622	1.0922e-08	5.88399	C40H42O18	Stilbenoids		18	0.68	164.957	164.95712_0.68	24	81	127	81	162	120	125	131	635	528	963	652	739	1109	1020	736	538	1231	1094	723	1045	411	1079	276	-1.72464	-0.961043	-0.678437	-0.961043	-0.525469	-0.714065
219	5.3	227.071	227.07135_5.3		-1.51542	0.722228	0.793196	58.428	2.6263e-09	8.5807	1.1913e-08	5.86859	C14H12O3	Stilbenoids		19	0.69	327.177	327.17733_0.69	0	0	0	44	0	0	0	0	310	597	2705	316	163	1041	0	1609	2741	289	2172	2672	191	1995	2017	2879	-1.5999	-1.5999	-1.5999	-0.228465	-1.5999	-1.5999
248	5.84	477.104	477.10399_5.84	Methylglucosylated quercetin	-1.1345	0.546863	0.587637	57.709	2.9317e-09	8.5329	1.3005e-08	5.85072	C23H18N4O8	Flavonoids		20	0.69	300.13	300.12991_0.69	0	0	0	81	132	0	209	152	178	617	1501	846	538	601	427	1094	1480	456	960	1411	445	945	1146	1060	-2.18097	-2.18097	-2.18097	-0.342398	-0.140478	-2.18097
487	5.29	389.124	389.12428_5.29	Piceid	-1.43782	0.673162	0.764659	54.362	4.9724e-09	8.3034	2.066e-08	5.76453	C20H22O8	Stilbenoids		21	0.69	154.062	154.06231_0.69	2292	8506	5158	9961	11728	10785	10814	9603	2234	5377	7579	5245	1256	4114	385	5379	11461	2721	9008	14627	4721	8407	10333	9658	-0.645376	0.293652	-0.0645472	0.406725	0.523662	0.463638
312	8.12	243.066	243.06638_8.12		-0.837909	0.171096	0.666813	50.581	9.3429e-09	8.0295	3.6749e-08	5.66052	C14H12O4	Stilbenoids		22	0.69	327.141	327.1412_0.69	0	0	0	0	0	0	78	44	655	1105	1955	1220	625	1923	163	2710	3598	1399	2955	3081	2031	3937	2522	2921	-1.91597	-1.91597	-1.91597	-1.91597	-1.91597	-1.91597
564	8.13	485.124	485.12418_8.13	Picetannol-Picetannol dimer	-0.949827	0.254143	0.695684	49.768	1.0754e-08	7.9684	4.2018e-08	5.63715	C28H22O8	Stilbenoids		23	0.69	127.051	127.05133_0.69	178	538	455	363	888	591	643	879	568	710	1027	786	350	859	181	1589	2065	832	1622	2001	1366	2082	1519	1486	-1.18253	-0.312225	-0.444071	-0.621816	0.0820785	-0.238294
290	6.99	227.071	227.07126_6.99	Resveratrol	-1.38297	0.648429	0.73454	47.609	1.5775e-08	7.802	5.8169e-08	5.57316	C14H12O3	Stilbenoids		24	0.7	232.902	232.90221_0.7	0	263	58	177	217	140	155	190	2737	1850	2761	2025	2506	3247	2033	2143	1459	3022	1990	1356	2314	768	2149	706	-3.17059	-0.453764	-1.18398	-0.645075	-0.546644	-0.758363
528	6.32	823.245	823.24529_6.32		-1.42901	0.664387	0.764628	44.438	2.8436e-08	7.5461	9.7541e-08	5.47372	C41H44O18	Stilbenoids		25	0.7	216.928	216.92814_0.7	0	124	51	90	70	49	48	71	1909	1149	1662	1325	2081	2474	1523	1412	703	2092	1654	823	1892	433	1750	493	-2.87477	-0.565617	-0.986609	-0.717496	-0.836585	-1.00556
522	6.06	243.066	243.06629_6.06	Picetannol	-0.943108	0.476449	0.466659	39.328	7.9253e-08	7.101	2.5834e-07	5.29748	C14H12O4	Stilbenoids		26	0.7	330.879	330.87931_0.7	0	68	0	26	0	41	0	0	3116	1550	1973	1752	2669	3992	1849	1600	515	2646	1358	402	1919	250	1500	310	-1.98859	-0.385604	-1.98859	-0.746013	-1.98859	-0.575363
555	7.17	661.193	661.19266_7.17		-0.941322	0.317617	0.623705	38.634	9.1833e-08	7.037	2.977e-07	5.2718	C35H34O13	Stilbenoids		27	0.71	314.905	314.90545_0.71	0	0	0	0	0	0	0	0	1655	714	919	1106	1468	1898	1310	932	289	1546	817	212	1404	173	844	126	-1.61481	-1.61481	-1.61481	-1.61481	-1.61481	-1.61481
227	5.51	257.082	257.082_5.51	Isorhaontigenin	-1.40998	0.727001	0.682977	36.945	1.3257e-07	6.8776	4.1604e-07	5.20731	C15H14O4	Stilbenoids		28	0.71	575.018	575.01831_0.71	19	0	58	259	0	256	208	142	114	486	0	0	418	814	127	1412	1288	450	1794	877	441	935	1176	948	-0.823979	-2.06904	-0.361463	0.259831	-2.06904	0.254993
566	8.29	483.108	483.1083_8.29		-1.34333	0.552879	0.790451	32.455	3.7659e-07	6.4241	1.0631e-06	5.02037	C28H20O8	Stilbenoids		29	0.71	354.073	354.07253_0.71	227	1030	534	667	1380	1264	849	1296	599	1515	7051	772	1011	359	919	3595	4082	367	3283	4336	793	2593	5327	1182	-1.18427	-0.139762	-0.593462	-0.439865	0.0622709	0.00163023
306	7.56	301.036	301.03557_7.56	Quercetin	-1.3432	0.611136	0.732062	30.308	6.4511e-07	6.1904	1.7145e-06	4.92163	C15H10O7	Flavonoids		30	0.71	301.078	301.07815_0.71	0	0	0	0	0	0	0	0	325	221	0	1106	87	368	0	0	186	1164	96	296	1117	260	420	85	-1.18546	-1.18546	-1.18546	-1.18546	-1.18546	-1.18546
298	7.22	257.082	257.08189_7.22	Isorhaontigenin	-0.995569	0.521578	0.473992	29.487	7.9856e-07	6.0977	2.0665e-06	4.88201	C15H14O4	Stilbenoids		31	0.71	242.08	242.07993_0.71	1662	2445	3036	2733	4382	3317	2751	4349	367	1184	4590	503	586	256	624	3111	4647	183	2618	6340	524	4633	4157	2289	-0.0278867	0.220378	0.359614	0.291995	0.595622	0.416545
513	5.8	823.245	823.24499_5.8		-1.47619	0.704383	0.771803	28.21	1.1228e-06	5.9497	2.8311e-06	4.81813	C41H44O18	Stilbenoids		32	0.72	176.936	176.93588_0.72	53	226	56	113	0	275	0	157	5521	2305	3512	2935	3975	5762	3539	2407	1076	4469	2471	623	2842	606	2026	660	-1.0003	-0.388867	-0.977095	-0.681141	-2.69632	-0.306118
481	5	665.187	665.18746_5		-1.39008	0.634878	0.755203	27.795	1.2574e-06	5.9005	3.1029e-06	4.79675	C30H30N6O12	Flavonoids		33	0.72	335.075	335.07451_0.72	50	0	32	0	0	48	0	0	539	2978	1256	1242	431	455	280	1515	1026	234	1440	1005	1090	911	1485	1937	-0.420596	-1.95683	-0.593365	-1.95683	-1.95683	-0.436406
574	8.87	499.14	499.13971_8.87		-1.10053	0.418442	0.682088	27.408	1.3991e-06	5.8542	3.3412e-06	4.77653	C29H24O8	Stilbenoids		34	0.72	261.032	261.03195_0.72	0	165	0	0	0	0	0	162	0	1349	1102	0	301	0	0	0	0	0	0	0	0	0	0	0	-0.52164	1.60439	-0.52164	-0.52164	-0.52164	-0.52164
556	7.35	645.161	645.1612_7.35		-1.23682	0.487576	0.749241	24.833	2.928e-06	5.5334	6.5437e-06	4.63419	C34H30O13	Stilbenoids		35	0.72	275.054	275.05381_0.72	92	341	145	168	294	240	356	278	2577	4370	3134	1749	1156	649	452	2180	649	574	1202	707	1503	386	1832	1445	-1.29735	-0.451457	-1.00362	-0.90856	-0.547218	-0.678258
519	6	809.23	809.22988_6		-1.21114	0.608756	0.602382	24.307	3.4279e-06	5.465	7.6033e-06	4.6033	C40H42O18	Stilbenoids		36	0.72	537.063	537.063_0.72	125	382	63	335	441	322	472	323	490	1565	2931	407	1332	3379	274	3928	2640	1781	5185	1219	1196	1205	3639	1489	-1.17518	-0.491881	-1.59419	-0.572189	-0.404028	-0.596399
213	5.07	465.104	465.10386_5.07	Taxifolin-3'-O-glucoside	-1.20717	0.553188	0.653984	22.679	5.6679e-06	5.2466	1.1618e-05	4.50329	C21H22O12	Flavonoids		37	0.72	292.923	292.9234_0.72	0	44	0	50	56	0	0	0	3459	1265	2011	1529	3004	3249	1909	1064	439	2551	855	183	1565	170	958	195	-1.96431	-0.50668	-1.96431	-0.458144	-0.415108	-1.96431
308	7.75	227.071	227.07137_7.75	Resveratrol	-1.13916	0.561193	0.577965	22.336	6.3216e-06	5.1992	1.2601e-05	4.4813	C14H12O3	Stilbenoids		38	0.72	309.059	309.05933_0.72	0	0	0	0	47	0	0	0	12084	15051	3307	37062	466	28267	189	1862	3436	13908	5028	3612	29839	2840	8608	1279	-1.8976	-1.8976	-1.8976	-1.8976	-0.631904	-1.8976
494	5.49	465.14	465.14029_5.49		-1.28109	0.693042	0.588045	22.117	6.7804e-06	5.1687	1.3291e-05	4.46708	C21H24O9	Stilbenoids		39	0.72	132.03	132.03041_0.72	72	132	27	116	157	160	160	212	389	879	1712	1403	262	1361	526	1066	2124	213	1302	2031	787	1322	1524	673	-1.10005	-0.737178	-1.68672	-0.814538	-0.633331	-0.621998
472	4.56	665.187	665.18737_4.56		-1.13313	0.472472	0.660655	22.021	6.994e-06	5.1553	1.3574e-05	4.46081	C34H34O14	Stilbenoids		40	0.72	124.007	124.00746_0.72	0	103	43	0	0	51	0	0	739	838	452	2273	544	2390	510	242	324	611	272	597	1241	305	773	441	-1.93691	-0.0599763	-0.40969	-1.93691	-1.93691	-0.341406
552	7	645.162	645.16183_7		-1.14675	0.514275	0.632471	21.991	7.0634e-06	5.151	1.3664e-05	4.45884	C34H30O13	Stilbenoids		41	0.72	482.128	482.12789_0.72	1215	1493	1778	2657	2117	2658	3551	3011	132	227	0	224	0	54	52	139	0	0	121	146	121	0	0	168	0.963217	1.04134	1.10759	1.25991	1.17376	1.26005
271	6.4	461.109	461.10909_6.4		-1.16585	0.507508	0.658347	21.879	7.3233e-06	5.1353	1.4028e-05	4.45147	C22H22O11	Flavonoids		42	0.72	556.165	556.16493_0.72	5651	4167	6393	7517	10305	8276	13061	13204	0	160	214	50	0	62	0	264	1235	120	828	1070	0	1356	549	779	1.0119	0.899512	1.05741	1.11716	1.23354	1.15265
228	5.52	665.188	665.18769_5.52		-1.15991	0.485514	0.674397	21.782	7.5589e-06	5.1215	1.4386e-05	4.44506	C34H34O14	Stilbenoids		43	0.72	439.086	439.08569_0.72	2828	8293	5142	9241	11572	9152	14011	11003	2929	15567	26843	2873	7753	20808	2057	38840	38362	11981	59819	26603	9464	30529	36828	33828	-1.00705	-0.278547	-0.602203	-0.205254	-0.052938	-0.211807
279	6.62	679.167	679.16678_6.62		-1.40067	0.610439	0.790232	21.617	7.9749e-06	5.0983	1.5033e-05	4.43409	C34H32O15	Flavonoids		44	0.72	601.139	601.13858_0.72	1642	1158	2297	2267	1928	1704	3758	3007	723	1203	630	359	340	434	702	1043	320	240	1266	525	347	342	953	708	0.473692	0.214984	0.722376	0.712637	0.592644	0.501149
501	5.62	647.177	647.17725_5.62		-1.19298	0.584445	0.608532	21.342	8.73e-06	5.059	1.6197e-05	4.41562	C34H32O13	Stilbenoids		45	0.72	146.046	146.04599_0.72	2091	3587	3098	5212	3297	4673	4288	4648	1998	6215	6640	5985	3122	7009	1862	8718	5400	1954	6784	7478	4854	7960	6407	6604	-0.739713	-0.223964	-0.364026	0.13312	-0.30453	0.0287967
515	5.89	823.245	823.24542_5.89		-1.18363	0.568741	0.614888	19.676	1.535e-05	4.8139	2.6327e-05	4.29837	C41H44O18	Stilbenoids		46	0.72	634.188	634.18835_0.72	901	690	975	1082	1145	1007	1156	1318	0	0	414	80	0	0	117	401	1005	0	450	993	49	1376	467	772	0.709437	0.60412	0.740593	0.781695	0.804033	0.75334
551	6.98	661.192	661.1925_6.98		-1.1177	0.505744	0.611956	17.739	3.0803e-05	4.5114	5.0066e-05	4.14885	C35H34O13	Stilbenoids		47	0.73	250.057	250.05709_0.73	0	0	0	0	43	0	0	0	108	134	92	0	0	212	0	127	67	0	0	202	447	254	240	112	-1.02359	-1.02359	-1.02359	-1.02359	0.536739	-1.02359
521	6.04	273.041	273.04052_6.04		-1.02088	0.419168	0.601709	17.036	4.014e-05	4.3964	6.4707e-05	4.09051	C14H10O6	Flavonoids		48	0.73	513.123	513.12252_0.73	1439	1104	362	1186	3177	1941	3789	3433	200	1272	614	222	92	168	0	312	504	668	733	186	581	244	230	1541	0.559968	0.425368	-0.140976	0.461757	0.962228	0.711963
330	9.35	353.14	353.13957_9.35		-1.03965	0.433586	0.606065	16.938	4.1666e-05	4.3802	6.6983e-05	4.08219	C21H22O5	Flavonoids		49	0.73	781.202	781.20214_0.73	652	986	1010	1546	1719	878	3551	1896	0	489	771	0	0	606	0	2878	5227	208	7519	2790	206	5433	2445	5656	0.15652	0.315038	0.324255	0.487415	0.528067	0.270577
548	6.88	647.177	647.17676_6.88		-1.07653	0.420428	0.656104	16.837	4.3314e-05	4.3634	6.9255e-05	4.07356	C34H32O13	Stilbenoids		50	0.73	719.202	719.20172_0.73	5617	1140	4003	3353	2629	1809	8096	3387	43	128	0	0	0	0	0	577	1567	0	1554	906	0	3225	455	3406	1.22139	0.665922	1.1034	1.04169	0.95696	0.826752
255	6.11	419.135	419.13504_6.11	Isorhapontin	-1.13918	0.64388	0.495301	15.123	8.5498e-05	4.068	0.00013102	3.91867	C21H24O9	Stilbenoids		51	0.73	165.04	165.04044_0.73	302	837	635	785	1091	1194	1395	1037	809	1541	2482	1875	538	1896	1197	3127	1720	1146	2450	2484	1756	2443	2874	1786	-1.29488	-0.41421	-0.652823	-0.469622	-0.18525	-0.107312
554	7.12	647.177	647.17714_7.12		-1.09649	0.427157	0.669331	15.046	8.821e-05	4.0545	0.00013448	3.91131	C34H32O13	Stilbenoids		52	0.74	378.003	378.00317_0.74	52	0	0	0	0	0	0	0	1180	792	1198	967	2081	1300	1377	849	223	1696	457	508	1213	0	1128	0	-0.0666584	-1.4985	-1.4985	-1.4985	-1.4985	-1.4985
560	7.6	661.193	661.19297_7.6		-0.90927	0.347291	0.561979	14.729	0.0001006	3.9974	0.00015141	3.88059	C35H34O13	Stilbenoids		53	0.74	487.178	487.17785_0.74	473	752	1113	661	1727	674	2004	2066	0	678	451	133	38	365	0	1046	2043	249	2062	2738	294	3938	933	2818	0.0183199	0.22532	0.400369	0.167733	0.596514	0.176429
569	8.59	285.04	285.04044_8.59		-0.927375	0.378305	0.54907	13.401	0.0001775	3.7508	0.00025731	3.74427	C15H10O6	Flavonoids		54	0.74	175.047	175.04722_0.74	0	46	0	0	0	0	0	0	774	1403	510	2912	356	1380	108	941	880	2478	823	765	2481	1099	1045	583	-1.73584	-0.311936	-1.73584	-1.73584	-1.73584	-1.73584
514	5.84	647.177	647.17729_5.84		-0.950898	0.348659	0.602239	12.95	0.00021678	3.664	0.00030991	3.69488	C34H32O13	Stilbenoids		55	0.74	488.163	488.1626_0.74	2786	1769	3103	3574	2202	2363	4614	3352	0	502	562	224	127	246	0	1044	1177	70	1721	1634	194	2910	927	2530	0.679677	0.482029	0.726571	0.788066	0.577309	0.608016
546	6.78	661.193	661.19272_6.78		-1.0208	0.37031	0.650488	12.215	0.00030284	3.5188	0.00042441	3.61058	C35H34O13	Stilbenoids		56	0.74	431.104	431.10432_0.74	58	0	112	139	207	114	248	229	94	252	212	133	488	312	109	245	1260	847	633	1198	279	2247	874	1235	-0.762325	-2.95394	-0.4117	-0.296603	-0.0843607	-0.402268
542	6.66	809.23	809.22969_6.66		-0.75257	0.364602	0.387967	11.828	0.00036267	3.4405	0.00050229	3.56413	C40H42O18	Stilbenoids		57	0.74	168.034	168.03401_0.74	0	1204	1552	2002	1783	2021	1380	1617	9958	11542	7654	14085	8331	9375	9638	9616	4515	13707	6935	11207	12970	5801	13877	3753	-3.89615	-0.530927	-0.41134	-0.29142	-0.345986	-0.286971
254	6.04	389.125	389.12465_6.04	Piceid	-0.953557	0.47369	0.479867	11.492	0.00042526	3.3713	0.00058485	3.52256	C20H22O8	Stilbenoids		58	0.74	280.027	280.02665_0.74	0	0	0	0	0	0	0	0	5564	4955	6225	6921	7460	5666	5364	4873	1839	7643	2947	3755	6211	1384	6527	798	-1.82624	-1.82624	-1.82624	-1.82624	-1.82624	-1.82624
547	6.8	647.177	647.1769_6.8		-0.977967	0.369696	0.608271	11.389	0.00044675	3.3499	0.00061298	3.50957	C34H32O13	Stilbenoids		59	0.75	404.105	404.10477_0.75	4131	1244	930	1182	1717	996	760	2462	0	107	28	0	69	216	0	234	1028	0	684	1043	191	1140	385	1296	1.22071	0.738931	0.622157	0.718409	0.868288	0.64968
199	4.59	693.182	693.1823_4.59		-1.07776	0.67626	0.401498	10.818	0.00058975	3.2293	0.00079441	3.43536	C35H34O15	Flavonoids		60	0.75	114.056	114.05609_0.75	498	557	676	1323	1246	1215	937	879	687	856	1860	930	769	1605	949	1162	1043	723	1009	1212	683	858	1322	1015	-0.753831	-0.623666	-0.398565	0.382045	0.312334	0.283045
454	3.88	665.187	665.18749_3.88		-1.10892	0.6851	0.423823	10.792	0.00059742	3.2237	0.00080291	3.43189	C34H34O14	Flavonoids		61	0.75	355.125	355.12459_0.75	594	1255	873	3116	2524	2321	1461	1953	1139	2822	2892	834	1587	2938	516	2568	10217	1098	2974	3757	1793	2265	2079	1795	-0.935522	-0.323532	-0.620486	0.420511	0.248121	0.179521
539	6.57	647.177	647.17714_6.57		-0.942075	0.457913	0.484161	10.726	0.0006172	3.2096	0.00082761	3.42304	C34H32O13	Stilbenoids		62	0.75	274.104	274.10442_0.75	270	735	447	672	1577	1650	664	1265	35	271	375	1609	64	984	51	321	263	883	370	231	857	344	699	238	-0.279961	0.366288	0.0453641	0.30846	0.858931	0.888132
153	3.37	681.183	681.18252_3.37		-1.0249	0.228788	0.796113	10.428	0.00071598	3.1451	0.00095788	3.38239	C34H34O15	Flavonoids		63	0.75	373.135	373.13541_0.75	0	54	45	41	86	0	0	34	1292	5054	6362	2071	535	1455	872	6619	3096	545	7437	7237	757	4541	7953	4804	-2.33315	-0.788085	-0.85775	-0.893312	-0.610208	-2.33315
283	6.71	341.14	341.13992_6.71		-0.812269	0.325671	0.486598	10.117	0.00083766	3.0769	0.0011156	3.33871	C20H22O5	Flavonoids		64	0.75	403.146	403.14597_0.75	0	179	0	237	189	204	177	322	1175	3175	622	4866	37	1198	89	436	582	890	1094	1654	1330	971	1790	528	-2.63638	-0.268955	-2.63638	-0.142121	-0.24439	-0.209878
523	6.08	485.124	485.1242_6.08	Picetannol-Picetannol dimer	-0.343137	-0.343137	0.686275	6.7643	0.0054004	2.2676	0.0066938	2.75794	C28H22O8	Stilbenoids		65	0.76	339.093	339.09346_0.76	246	420	432	859	472	734	566	568	849	913	1250	602	441	1817	665	863	1697	1690	3033	733	1995	2902	1271	1490	-1.05937	-0.622533	-0.599528	-0.038209	-0.527211	-0.166636
297	7.19	267.066	267.06626_7.19		-0.466852	0.414008	0.052844	5.2969	0.013724	1.8625	0.016259	2.40515	C16H12O4	Flavonoids		66	0.76	456.172	456.1723_0.76	4164	2261	5060	4533	3242	2621	6977	4471	123	1376	1133	179	207	1043	0	3196	2574	296	3714	2528	0	5962	1902	6877	0.609152	0.351252	0.691458	0.64501	0.50345	0.41365
579	9.34	499.14	499.13968_9.34		-0.60708	0.175505	0.431575	4.3772	0.025763	1.589	0.029746	2.13001	C29H24O8	Stilbenoids		67	0.76	411.091	411.09114_0.76	0	134	0	85	80	0	93	144	1097	850	3395	284	669	2238	492	1102	2325	3112	1063	574	3030	1085	1416	1826	-2.39421	-0.335488	-2.39421	-0.524802	-0.550014	-2.39421
540	6.57	809.23	809.22965_6.57		-0.929186	0.327668	0.601518	4.3066	0.027083	1.5673	0.031148	2.10655	C40H42O18	Stilbenoids		68	0.76	193.072	193.07174_0.76	49	84	90	24	35	0	112	123	1395	1380	0	2080	1193	1540	751	106	777	1294	354	841	1771	1061	1048	808	-0.703306	-0.463454	-0.432746	-1.02055	-0.852944	-2.45896
320	8.78	485.124	485.12419_8.78	Picetannol-Picetannol dimer	-0.57905	0.0879497	0.4911	3.9966	0.033821	1.4708	0.038522	1.99877	C28H22O8	Stilbenoids		69	0.76	228.055	228.05489_0.76	0	0	0	0	169	36	53	246	2275	2599	1433	3671	1282	1815	1593	1821	774	3173	955	1868	2606	1237	2394	671	-2.23263	-2.23263	-2.23263	-2.23263	-0.223885	-0.823155
																70	0.76	471.135	471.13542_0.76	159	92	1246	29	1239	4886	406	478	1769	1095	2659	467	0	1645	231	559	2261	4096	321	179	2009	2483	205	1539	-0.582083	-0.846147	0.411699	-1.40297	0.408979	1.07129
																71	0.76	323.029	323.02869_0.76	181	666	123	186	643	263	467	930	522	508	1506	1377	201	115	1616	326	218	121	367	898	617	1607	866	683	-0.663611	0.269657	-0.940332	-0.644091	0.24448	-0.395943
PCA analyses of Supplementary Fig.2c																72	0.76	353.109	353.10907_0.76	961	1360	1047	1251	1757	1752	1897	1197	1116	1243	2174	1195	561	2895	869	2148	1445	2450	3002	1435	2040	2515	1901	2158	-0.49619	-0.139665	-0.408195	-0.225434	0.123288	0.120362
[PERMANOVA] F-value: 89.183; R-squared: 0.89467; p-value (based on 999 permutations): 0.001																73	0.77	327.093	327.09341_0.77	264	372	443	516	515	561	565	354	982	1027	1223	1011	489	1426	786	1341	1959	1370	1994	1325	2521	3118	1830	1972	-1.01161	-0.738912	-0.600016	-0.478723	-0.480266	-0.412236
Pair-wise PERMANOVA results																74	0.77	313.114	313.11395_0.77	136	450	485	198	337	251	303	452	2189	1732	2410	551	95	1954	371	1872	2389	3538	1196	775	3362	3709	1759	7330	-1.13841	-0.41181	-0.366327	-0.910336	-0.587402	-0.766311
																75	0.77	688.172	688.17188_0.77	6904	8283	7251	14085	14400	12866	22125	18518	0	0	0	0	0	0	0	0	170	0	301	369	0	1030	0	715	1.41291	1.47047	1.42841	1.63828	1.64527	1.60967
	F.Model	R2	pval	p.adj												76	0.77	228.081	228.08117_0.77	0	0	0	0	0	0	0	0	858	1170	875	1680	240	1425	101	625	553	432	942	877	1045	1041	1092	1295	-1.62186	-1.62186	-1.62186	-1.62186	-1.62186	-1.62186
bark beetles without infection vs B. bassiana 01 infected bark beetles	127.98	0.9014	0.001	0.0015												77	0.77	551.183	551.1825_0.77	884	580	461	614	423	0	2132	1640	52	198	217	39	61	0	0	535	426	291	1705	673	358	793	623	1288	0.644625	0.461766	0.36213	0.486484	0.324803	-2.32143
bark beetles without infection vs B. bassiana 02 infected bark beetles	132.25	0.90428	0.001	0.0015												78	0.77	353.073	353.07254_0.77	127	406	215	257	326	299	51	219	691	601	1437	603	448	574	492	694	3868	1574	2386	2930	2406	3564	1897	2050	-1.04872	-0.329076	-0.722738	-0.612243	-0.464973	-0.51851
B. bassiana 01 infected bark beetles vs B. bassiana 02 infected bark beetles	3.9115	0.21838	0.053	0.053												79	0.78	503.162	503.16195_0.78	217	162	360	292	296	288	254	305	511	958	1404	740	455	1133	597	2135	1389	497	2061	1398	684	2346	1709	2591	-0.823079	-1.03227	-0.460785	-0.610619	-0.600881	-0.620491
																80	0.78	267.072	267.07223_0.78	0	40	55	109	88	128	67	50	1255	2046	1631	1748	1326	1254	2905	1574	1801	2036	869	665	1272	931	1099	1398	-2.9053	-1.12983	-0.978805	-0.654255	-0.755812	-0.577999
																81	0.78	604.173	604.17332_0.78	992	659	729	932	1663	667	2683	1445	108	636	611	0	215	356	0	2125	1642	583	4098	1726	223	2940	2293	2399	0.278468	0.0946422	0.140014	0.250426	0.51068	0.100066
																82	0.78	154.999	154.99871_0.78	69	282	0	208	283	297	331	222	797	585	1996	476	1175	1065	420	1148	937	271	1059	1042	387	936	1085	592	-0.953824	-0.196664	-3.25904	-0.360379	-0.19476	-0.168788
																83	0.78	658.162	658.16182_0.78	503	2479	1201	859	1676	1697	1450	1659	61	0	257	76	0	0	0	34	0	0	62	0	76	471	204	363	0.77247	1.37752	1.10262	0.975483	1.22903	1.23376
																84	0.78	663.199	663.19888_0.78	698	388	517	705	799	587	2240	1702	0	405	897	197	0	568	150	1871	2391	288	3518	1702	607	3811	1825	3285	0.140063	-0.124865	0.00463478	0.144565	0.201034	0.0619241
																85	0.79	262.057	262.05692_0.79	1501	2586	2104	1873	3337	1862	3929	2529	4406	6222	5368	7322	4781	5235	10716	9494	5580	7017	11738	6098	6193	8079	12096	6909	-0.993148	-0.533438	-0.707755	-0.806038	-0.317975	-0.811015
																86	0.79	115.004	115.00366_0.79	143	279	252	433	411	524	439	290	175	696	1108	1005	1706	313	955	912	706	924	1080	1257	631	378	1234	753	-1.11846	-0.578941	-0.661104	-0.224133	-0.266227	-0.0701454
																87	0.79	609.12	609.12025_0.79	791	1730	1105	1701	2679	1603	2990	1860	0	39	177	92	0	0	210	0	0	0	139	74	67	233	119	142	0.862485	1.16387	0.991233	1.15736	1.3323	1.13451
																88	0.79	362.051	362.05085_0.79	363	1243	817	2169	1948	2046	1343	2372	494	413	615	919	154	71	621	197	160	110	360	274	375	683	302	390	-0.223074	0.600219	0.319533	0.972603	0.900724	0.933555
																89	0.8	303.072	303.07216_0.8	857	993	1383	1167	1366	1645	2999	2257	1578	1935	2210	2589	1488	3407	4252	4035	2191	2241	3697	1315	2697	4023	3079	3285	-0.880452	-0.738591	-0.419527	-0.583084	-0.431439	-0.252439
																90	1.04	651.199	651.19867_1.04	0	256	286	116	200	0	251	0	305	619	842	330	247	942	167	460	1730	4713	1084	290	2236	3741	827	3273	-2.39825	-0.0204164	0.0266653	-0.356724	-0.125299	-2.39825
																91	1.1	151.026	151.0262_1.1	169	1511	721	720	2054	2890	1309	1303	166	226	388	138	968	122	1076	356	210	92	289	272	70	132	260	157	-0.513135	0.885837	0.413327	0.41244	1.08191	1.29998
																92	1.13	372.104	372.10412_1.13	222	1269	305	699	2110	1229	1351	1655	236	441	1221	466	154	346	114	830	543	95	687	432	0	213	393	313	-0.270649	0.659804	-0.101121	0.341521	0.931186	0.64271
																93	1.14	243.062	243.06227_1.14	1444	3224	2011	5228	4015	3439	4819	7335	1620	3111	6431	3939	1701	1243	1421	4627	2529	604	5072	4406	710	1683	3966	2682	-0.498225	0.149952	-0.230939	0.540054	0.327017	0.202049
																94	1.16	188.056	188.05608_1.16	350	832	402	1021	1095	1290	1043	1239	79	84	1235	140	33	24	87	179	198	117	234	1178	68	304	822	81	0.147505	0.655097	0.228704	0.775096	0.816114	0.912186
																95	1.22	180.067	180.06667_1.22	366	1162	409	514	1479	656	1230	676	1090	1851	6245	5429	2077	2387	1835	6042	5546	1627	5388	6056	2258	3708	6717	2888	-1.15882	-0.365511	-1.08254	-0.925627	-0.199865	-0.758118
																96	1.22	134.047	134.04734_1.22	621	1017	546	1576	1574	1570	1181	1767	415	672	1170	739	541	371	1007	1115	884	168	1494	1648	322	724	1381	1420	-0.272269	0.142921	-0.380604	0.51161	0.510541	0.508399
																97	1.24	135.045	135.04527_1.24	161	0	145	222	302	234	217	226	683	1262	1226	3025	1650	1163	5553	3422	944	2146	2765	2141	1612	2267	4805	668	-0.728529	-3.24588	-0.779861	-0.570968	-0.420037	-0.54515
																98	1.25	130.087	130.08743_1.25	378	960	307	1206	1421	1052	1639	1564	488	627	562	1834	291	204	627	388	499	142	506	599	762	360	477	323	-0.344507	0.404502	-0.511696	0.587834	0.719671	0.478046
																99	1.26	630.289	630.28936_1.26	0	0	0	0	0	0	0	0	2039	2520	0	4296	0	2545	0	0	0	2950	24	0	1662	134	544	0	-0.901924	-0.901924	-0.901924	-0.901924	-0.901924	-0.901924
																100	1.3	532.097	532.09717_1.3	0	0	0	0	0	0	0	0	0	322	884	315	0	0	59	1099	1192	663	1012	1293	512	1174	1090	1152	-1.26871	-1.26871	-1.26871	-1.26871	-1.26871	-1.26871
																101	1.31	282.085	282.08453_1.31	1441	1084	0	2558	2080	1054	1833	4907	1791	4074	2518	4946	1062	774	2095	1946	1453	280	3392	2242	331	1339	1968	1416	0.0912176	-0.0536852	-3.63693	0.383329	0.278038	-0.0679706
																102	1.33	117.019	117.01933_1.33	761	1477	400	1574	2375	1780	2101	1319	264	529	599	317	173	224	278	312	328	186	422	470	180	431	681	478	0.267212	0.753322	-0.20426	0.799949	1.10151	0.890109
																103	1.34	462.067	462.06676_1.34	199	1386	0	34	983	1478	1732	1840	53	0	71	0	62	63	105	0	238	131	89	0	146	150	213	212	0.438878	1.24464	-1.77998	-0.294367	1.102	1.27132
																104	1.35	267.073	267.07335_1.35	8729	5887	3910	15132	15086	5774	15877	38135	195	0	424	1283	42	132	89	307	541	295	387	1260	268	525	409	501	1.02501	0.855613	0.679632	1.26161	1.2603	0.847278
																105	1.55	165.056	165.05571_1.55	86	147	228	141	318	182	301	260	361	748	789	1336	875	819	3502	3356	449	1497	2016	1372	751	1086	4012	513	-1.26762	-0.925657	-0.645656	-0.952241	-0.433403	-0.789411
																106	1.56	150.032	150.03226_1.56	52	87	127	100	204	116	305	161	324	556	608	1062	701	628	2469	2327	380	1142	1594	1090	562	886	3060	369	-1.35336	-1.03414	-0.799454	-0.947744	-0.505396	-0.855663
																107	2.22	178.073	178.07343_2.22	0	41	0	0	0	0	0	0	3016	8833	607	8581	66	1344	0	3567	1943	1264	2008	1596	8724	745	1648	5538	-1.66984	-0.391863	-1.66984	-1.66984	-1.66984	-1.66984
																108	2.23	475.195	475.19483_2.23	0	0	0	0	0	0	0	0	1488	3080	504	11505	0	727	0	983	1177	351	1372	1082	4099	334	702	1404	-1.43478	-1.43478	-1.43478	-1.43478	-1.43478	-1.43478
																109	2.24	164.072	164.07179_2.24	302	305	555	571	1196	1056	1502	712	843	1343	1382	4345	874	1057	1361	733	1516	639	1886	1458	1676	917	1507	657	-1.02915	-1.02065	-0.506109	-0.481681	0.15379	0.0467864
																110	2.28	218.997	218.99677_2.28	0	0	0	0	0	0	0	0	0	37	0	0	0	0	0	0	0	0	0	30	0	0	99	0	-0.279245	-0.279245	-0.279245	-0.279245	-0.279245	-0.279245
																111	2.33	122.025	122.02489_2.33	0	0	0	0	0	0	0	28	439	733	959	745	382	499	172	937	4202	1133	1953	3100	3864	2762	3832	2176	-1.75379	-1.75379	-1.75379	-1.75379	-1.75379	-1.75379
																112	2.33	78.0349	78.03485_2.33	0	0	0	0	0	0	0	0	211	542	476	400	169	355	63	512	1713	631	743	1273	1605	1267	1448	1020	-1.57937	-1.57937	-1.57937	-1.57937	-1.57937	-1.57937
																113	2.33	166.015	166.0146_2.33	0	0	0	0	0	0	0	0	279	1075	1274	1303	175	614	174	1062	6773	1121	2717	4971	6218	4539	5530	3369	-1.6841	-1.6841	-1.6841	-1.6841	-1.6841	-1.6841
																114	2.34	187.996	187.99641_2.34	0	0	0	0	0	0	0	0	450	620	708	671	409	553	331	1044	1564	570	1052	1585	1204	1373	1310	1243	-1.63964	-1.63964	-1.63964	-1.63964	-1.63964	-1.63964
																115	2.35	385.948	385.94799_2.35	0	0	0	0	0	0	0	0	294	863	926	879	247	694	86	1187	4670	870	1893	3871	3358	2545	3657	2244	-1.657	-1.657	-1.657	-1.657	-1.657	-1.657
																116	2.4	108.046	108.04566_2.4	0	0	0	0	0	0	0	0	308	324	599	388	221	526	57	554	1103	300	1342	1868	885	1269	1142	1175	-1.57895	-1.57895	-1.57895	-1.57895	-1.57895	-1.57895
																117	2.41	152.035	152.03542_2.41	0	0	0	0	0	0	0	0	518	973	1626	1065	564	1311	263	1482	3057	592	3281	4927	2481	3297	3132	3228	-1.70181	-1.70181	-1.70181	-1.70181	-1.70181	-1.70181
																118	2.52	201.125	201.12451_2.52	0	0	0	0	0	0	0	0	825	1981	143	3686	25	189	903	87	267	447	180	291	2746	102	193	135	-1.47534	-1.47534	-1.47534	-1.47534	-1.47534	-1.47534
																119	2.52	388.173	388.17266_2.52	0	0	0	0	0	0	0	0	355	940	805	3214	234	1295	177	378	2091	2135	772	2293	2598	1069	2331	682	-1.6471	-1.6471	-1.6471	-1.6471	-1.6471	-1.6471
																120	2.53	218.103	218.10335_2.53	1613	5222	2811	11012	6809	7271	8808	8723	705	1318	1827	3134	3885	907	6936	900	1725	704	1745	3119	1850	1533	2491	1226	-0.332708	0.509152	0.0653279	1.04382	0.699314	0.746358
																121	2.56	487.277	487.27729_2.56	0	0	0	0	0	0	0	0	720	156	2619	1448	2661	688	3371	413	7662	1252	9707	1364	1789	12990	2624	3207	-1.71757	-1.71757	-1.71757	-1.71757	-1.71757	-1.71757
																122	2.57	187.109	187.10892_2.57	0	0	0	40	0	73	35	0	574	1051	262	2781	163	189	435	280	359	418	565	289	2245	191	233	135	-1.85647	-1.85647	-1.85647	-0.321939	-1.85647	-0.0753198
																123	2.58	315.072	315.0723_2.58	102	0	52	88	0	54	149	92	422	1571	2993	1590	835	520	2056	2179	1009	684	2519	3682	664	1269	4132	1209	-0.564887	-2.60359	-0.858499	-0.629237	-2.60359	-0.842056
																124	2.59	197.082	197.08191_2.59	0	35	0	0	0	0	0	0	1958	1667	7640	2220	244	4231	269	7322	7385	3289	4939	2956	3613	4887	4696	2659	-1.85036	-0.626932	-1.85036	-1.85036	-1.85036	-1.85036
																125	2.68	382.101	382.10079_2.68	94	106	92	292	194	317	208	256	214	583	3293	452	581	245	766	1029	959	241	1199	2617	260	892	2226	511	-1.01977	-0.940892	-1.03389	-0.275565	-0.54405	-0.221626
																126	2.69	167.035	167.03501_2.69	809	2135	1356	2384	2789	2261	1850	4929	509	1787	1272	2218	5029	1014	1724	1107	1048	554	1579	3311	794	941	1309	362	-0.475565	0.307275	-0.0589082	0.396265	0.522839	0.353532
																127	2.78	181.051	181.05063_2.78	74	25	42	99	98	77	102	36	532	1097	1100	3911	1454	1107	1970	2130	1097	1957	1930	1686	2079	1457	3146	585	-1.00704	-1.56787	-1.29992	-0.856485	-0.861737	-0.986486
																128	2.82	251.079	251.07866_2.82	0	0	0	0	0	0	0	0	926	1237	2613	1536	764	1573	611	1324	2753	946	2285	3890	2107	2843	1737	1757	-1.71997	-1.71997	-1.71997	-1.71997	-1.71997	-1.71997
																129	2.86	503.272	503.2723_2.86	0	0	0	0	0	0	0	0	622	325	3097	1443	2944	2098	3147	2120	18291	2994	12998	2715	3299	12213	2653	7454	-1.77849	-1.77849	-1.77849	-1.77849	-1.77849	-1.77849
																130	2.87	427.182	427.18212_2.87	142	0	117	349	282	184	274	311	621	1375	2667	1647	1340	1391	2454	2260	1685	3230	2848	4610	1158	2420	3824	1220	-0.815366	-3.27652	-0.910542	-0.373382	-0.478157	-0.688017
																131	2.92	458.124	458.12375_2.92	814	3926	738	3322	3786	3881	3741	4282	0	92	589	367	677	0	0	39	294	0	114	875	148	532	100	0	0.60545	1.203	0.568225	1.13956	1.18921	1.19862
																132	2.95	373.114	373.11416_2.95	0	0	0	184	157	58	0	84	455	1712	3405	798	457	638	600	1626	2161	287	3520	5279	396	1174	4146	1129	-2.18602	-2.18602	-2.18602	-0.109071	-0.171653	-0.564295
																133	2.98	153.019	153.0194_2.98	81	236	24	264	336	0	398	541	149	696	691	421	1626	417	945	1423	1174	846	1381	1429	636	909	2025	242	-0.804082	-0.2543	-1.42878	-0.196654	-0.072658	-3.09002
																134	2.99	123.045	123.04511_2.99	990	2698	959	2376	3150	2418	2031	3478	614	1470	1640	1958	8057	1736	1963	958	1244	338	2051	4417	679	1266	601	161	-0.275104	0.443068	-0.297894	0.352027	0.554022	0.364578
																135	2.99	153.056	153.05581_2.99	1759	5867	2239	5177	7771	6111	4998	9055	1356	3723	4073	3846	24080	4079	4997	2175	3749	690	5477	11906	1900	2385	1469	459	-0.482519	0.363341	-0.313091	0.275485	0.560696	0.391954
																136	3.05	256.119	256.11909_3.05	0	0	0	0	0	0	0	0	845	1021	2533	2833	4324	1214	4911	4737	4676	3814	4502	3398	3431	3166	6529	2030	-1.7876	-1.7876	-1.7876	-1.7876	-1.7876	-1.7876
																137	3.08	403.125	403.12464_3.08	0	0	0	0	0	28	0	0	374	1393	2773	674	341	628	466	1674	1442	311	2930	4125	270	1210	2726	934	-1.73307	-1.73307	-1.73307	-1.73307	-1.73307	-0.502684
																138	3.08	414.236	414.23585_3.08	0	0	0	0	0	0	0	0	271	1164	0	2434	0	0	44	0	53	282	0	0	3975	0	0	0	-0.6782	-0.6782	-0.6782	-0.6782	-0.6782	-0.6782
																139	3.1	199.098	199.09755_3.1	0	0	0	0	27	0	63	55	424	841	1689	3376	1177	1099	1604	3444	1867	2087	2726	3101	2205	2314	4497	680	-2.03392	-2.03392	-2.03392	-2.03392	-0.794416	-2.03392
																140	3.14	463.182	463.18207_3.14	77	84	124	239	316	224	320	252	696	1693	2836	792	466	740	1037	2409	1300	279	3137	3554	372	1130	3256	983	-1.28621	-1.23285	-0.993995	-0.591516	-0.420209	-0.631274
																141	3.14	519.267	519.26721_3.14	0	0	0	0	0	0	0	0	1612	1093	10905	1815	2715	13411	2971	12132	16564	8410	12450	5578	4607	6947	7732	14947	-1.85638	-1.85638	-1.85638	-1.85638	-1.85638	-1.85638
																142	3.15	477.607	477.60655_3.15	0	0	0	0	0	0	0	0	323	964	1496	595	603	618	297	1527	2082	693	1755	1939	687	1745	1576	1529	-1.65731	-1.65731	-1.65731	-1.65731	-1.65731	-1.65731
																143	3.16	738.303	738.30338_3.16	0	0	0	0	0	0	0	0	596	1370	1298	884	910	1193	454	1333	1279	1085	1363	1680	769	1507	1385	1419	-1.67824	-1.67824	-1.67824	-1.67824	-1.67824	-1.67824
																144	3.19	391.161	391.16117_3.19	0	35	196	211	217	167	284	116	838	2688	4880	986	774	850	885	2784	2013	276	5033	5879	428	1835	4428	1640	-3.04686	-1.33614	-0.519497	-0.484527	-0.47123	-0.595426
																145	3.23	371.135	371.13525_3.23	103	0	76	207	113	0	0	78	449	1809	3582	639	448	832	296	1169	1994	198	3757	5532	224	1434	3152	1304	-0.405267	-2.3471	-0.531208	-0.11606	-0.366877	-2.3471
																146	3.24	551.199	551.19862_3.24	0	0	0	0	0	0	0	0	192	605	733	660	219	385	157	3306	1441	1452	1710	1182	925	1479	2551	1461	-1.62752	-1.62752	-1.62752	-1.62752	-1.62752	-1.62752
																147	3.26	493.157	493.1566_3.26	0	35	77	116	0	92	78	0	445	1266	1940	1613	756	667	875	1787	1132	589	2236	2063	485	1179	3911	351	-2.33859	-0.831505	-0.502349	-0.331186	-2.33859	-0.428011
																148	3.28	429.154	429.15448_3.28	0	1487	215	673	2878	1730	2324	1312	0	109	186	363	0	76	34	241	440	69	250	469	0	239	311	126	-2.04285	1.01957	0.214456	0.689522	1.29449	1.08259
																149	3.28	277.131	277.13096_3.28	349	1069	0	1320	1323	2915	2545	1072	0	110	320	59	140	0	0	204	379	0	120	548	0	129	258	60	0.561954	0.999746	-1.748	1.08223	1.08312	1.39207
																150	3.33	361.114	361.11445_3.33	76	69	211	769	217	284	281	0	2092	7561	15306	2969	1987	2872	2325	5928	8163	927	14146	17845	1056	5400	11372	5614	-1.24146	-1.28369	-0.795123	-0.229781	-0.782866	-0.66524
																151	3.34	343.104	343.10375_3.34	0	0	0	0	0	0	0	0	739	3391	1663	5669	942	2332	1126	7836	4453	4607	4792	4902	2667	4661	9215	3387	-1.79146	-1.79146	-1.79146	-1.79146	-1.79146	-1.79146
																152	3.34	443.192	443.19244_3.34	126	107	412	567	515	356	412	193	2402	7486	17771	3048	1790	3314	2999	10968	9053	936	19277	26439	1347	7599	20647	6153	-1.4203	-1.50292	-0.821339	-0.65989	-0.708523	-0.8952
																153	3.37	681.183	681.18252_3.37	0	0	77	179	142	86	0	44	0	851	1255	522	563	743	1489	2125	1374	636	3646	4244	504	1706	5698	1051	-2.1581	-2.1581	-0.424391	-0.0916898	-0.183022	-0.3808
																154	3.4	521.187	521.18737_3.4	0	0	0	0	0	0	0	0	0	0	0	66	0	0	0	0	45	0	61	0	0	0	0	0	-0.286397	-0.286397	-0.286397	-0.286397	-0.286397	-0.286397
																155	3.42	700.327	700.32679_3.42	0	0	0	0	0	0	0	0	0	0	3486	825	789	869	0	2129	2861	628	1682	3867	407	1941	3416	1394	-1.35077	-1.35077	-1.35077	-1.35077	-1.35077	-1.35077
																156	3.42	501.256	501.2563_3.42	0	0	0	0	0	0	0	0	583	721	1969	808	245	2971	624	1360	8839	1921	8810	8692	1586	5413	2628	3984	-1.72524	-1.72524	-1.72524	-1.72524	-1.72524	-1.72524
																157	3.45	663.172	663.17198_3.45	0	0	0	0	71	0	70	56	238	596	1006	334	372	454	862	1459	807	0	1717	2861	230	1097	3551	562	-1.80298	-1.80298	-1.80298	-1.80298	-0.153502	-1.80298
																158	3.48	165.019	165.01938_3.48	2385	4696	3092	6007	6066	6396	5911	8471	790	4300	1870	4645	5599	1869	2975	1401	3089	2132	1937	3985	2136	1321	884	540	-0.110318	0.411869	0.0897809	0.601637	0.60917	0.649999
																159	3.52	361.151	361.15053_3.52	34	0	0	149	54	97	0	0	674	1939	4467	659	465	775	610	1855	2438	298	4320	5790	407	1745	4185	1348	-0.76873	-2.1586	-2.1586	-0.195118	-0.589228	-0.361813
																160	3.52	389.146	389.14566_3.52	0	0	90	110	56	64	24	0	623	1639	3511	939	378	738	974	2057	1790	273	4333	4441	0	1741	2511	1424	-2.10951	-2.10951	-0.335804	-0.257613	-0.520642	-0.468628
																161	3.53	307.14	307.13999_3.53	0	0	53	449	121	77	70	31	1126	3694	7456	1153	865	1133	892	2467	3768	424	7328	10674	704	2222	5825	1593	-2.59483	-2.59483	-0.929509	-0.0448995	-0.587808	-0.774921
																162	3.56	425.167	425.1667_3.56	36	0	0	125	0	48	107	0	398	1351	2009	1877	1051	836	993	2330	1174	848	2351	2779	597	1026	3748	477	-0.733957	-2.16871	-2.16871	-0.242951	-2.16871	-0.620543
																163	3.58	201.113	201.11315_3.58	0	0	0	0	0	0	0	0	398	722	2417	1556	317	1268	335	2369	4664	2607	2618	1948	2693	2061	3316	865	-1.69761	-1.69761	-1.69761	-1.69761	-1.69761	-1.69761
																164	3.69	441.198	441.19779_3.69	0	0	61	159	154	77	164	216	490	878	2002	1640	1052	755	2097	1513	1328	1560	2367	3139	890	1443	3331	953	-2.7036	-2.7036	-0.854946	-0.429548	-0.443737	-0.751534
																165	3.69	483.246	483.24599_3.69	0	0	0	0	0	0	0	0	726	1590	1720	770	201	2868	1135	823	11679	2355	13136	12133	2066	9456	5717	5594	-1.74779	-1.74779	-1.74779	-1.74779	-1.74779	-1.74779
																166	3.72	267.088	267.08754_3.72	0	0	45	50	33	53	42	50	195	222	249	1199	437	109	827	600	434	807	407	455	783	342	636	241	-2.40115	-2.40115	-0.555434	-0.505074	-0.703618	-0.47722
																167	3.74	323.506	323.50611_3.74	0	0	0	0	0	0	0	0	572	648	1154	1512	0	649	0	939	157	1088	144	440	1019	0	1793	0	-1.17237	-1.17237	-1.17237	-1.17237	-1.17237	-1.17237
																168	3.76	659.315	659.31494_3.76	0	0	0	0	0	0	0	0	376	459	468	3057	0	3168	0	577	1208	1730	1151	2369	1832	1294	886	247	-1.4206	-1.4206	-1.4206	-1.4206	-1.4206	-1.4206
																169	3.76	231.077	231.07734_3.76	872	1735	455	2539	1495	2659	5034	1599	0	85	912	122	176	0	0	245	2279	66	406	2165	0	550	862	38	0.567051	0.839474	0.309471	0.990248	0.78052	1.00853
																170	3.77	521.165	521.16535_3.77	627	1488	133	1683	1327	1816	2928	1284	0	0	334	0	99	0	0	0	1277	0	86	827	0	189	0	0	0.97419	1.28399	0.418365	1.32814	1.24294	1.3554
																171	3.78	255.124	255.12381_3.78	0	0	0	0	0	0	0	0	170	337	281	951	467	660	1429	1608	338	1057	812	1093	542	610	2762	233	-1.59976	-1.59976	-1.59976	-1.59976	-1.59976	-1.59976
																172	3.89	447.151	447.15079_3.89	0	0	0	124	0	0	98	0	329	1073	1998	1904	798	723	999	2274	1383	765	2472	2872	617	966	3467	446	-1.90807	-1.90807	-1.90807	-0.09952	-1.90807	-1.90807
																173	4.02	565.214	565.21353_4.02	130	103	138	254	0	285	392	217	757	1256	1274	1323	1033	908	1534	1543	1429	1226	1614	1352	889	1479	1546	1280	-0.736217	-0.856521	-0.705356	-0.390067	-3.27843	-0.330553
																174	4.02	589.174	589.17425_4.02	105	35	137	212	214	0	325	0	461	795	1065	1179	792	638	1147	1167	1117	844	1254	1349	547	1178	1345	848	-0.526772	-1.03425	-0.403832	-0.202044	-0.197705	-2.7016
																175	4.1	511.146	511.14616_4.1	0	0	0	0	61	0	0	0	465	1066	2334	555	409	626	730	1529	1264	140	2532	3464	313	1267	2798	719	-1.73904	-1.73904	-1.73904	-1.73904	-0.215465	-1.73904
																176	4.11	427.182	427.18228_4.11	65	0	0	109	0	0	108	0	395	1210	2063	1812	1071	593	1286	2144	1323	603	2363	2811	608	1116	3450	564	-0.425305	-2.04016	-2.04016	-0.22781	-2.04016	-2.04016
																177	4.11	479.156	479.15596_4.11	0	0	0	0	118	42	99	0	460	1214	2410	685	334	682	1098	1739	1443	276	3048	3870	295	1571	2942	958	-2.00373	-2.00373	-2.00373	-2.00373	-0.15605	-0.551703
																178	4.17	289.072	289.07178_4.17	684	1404	854	2146	1883	2061	1686	3035	685	3484	1398	2944	12791	1771	7078	2319	1128	628	1326	3776	760	827	387	217	-0.554194	-0.0559406	-0.400397	0.238028	0.147443	0.210026
																179	4.17	242.14	242.13978_4.17	0	0	0	0	0	0	0	0	921	1077	3319	2508	8183	1875	10159	4371	2854	3911	2835	3248	1674	1804	6022	1030	-1.77772	-1.77772	-1.77772	-1.77772	-1.77772	-1.77772
																180	4.22	329.088	329.0884_4.22	227	143	2045	1943	1241	1068	1080	1025	0	0	27	0	25	61	0	42	75	0	57	148	0	0	42	39	0.686904	0.504809	1.55316	1.533	1.35633	1.29716
																181	4.22	178.051	178.05099_4.22	216	272	938	2039	356	3457	1781	1313	316	2284	3072	794	1246	614	794	2429	3535	170	2514	5107	173	1521	6423	650	-1.02203	-0.87608	-0.092308	0.399293	-0.70569	0.733547
																182	4.23	433.208	433.20795_4.23	0	0	62	226	90	78	46	0	1129	2976	5715	1028	933	1180	1197	2951	3207	365	6665	8428	592	2844	6661	2275	-2.39189	-2.39189	-0.744389	-0.234532	-0.597504	-0.65391
																183	4.23	461.166	461.16607_4.23	26	0	0	0	72	0	0	0	451	908	1498	835	595	416	1115	1365	1390	390	2241	3080	419	1050	2623	606	-0.607348	-1.84974	-1.84974	-1.84974	-0.225551	-1.84974
																184	4.23	371.135	371.13476_4.23	0	0	68	0	0	53	0	0	913	2309	4717	1031	469	1170	479	1438	2343	267	4664	5518	452	1984	2955	1959	-1.89819	-1.89819	-0.346804	-1.89819	-1.89819	-0.437283
																185	4.24	308.112	308.11175_4.24	0	0	0	0	0	0	0	0	414	456	540	1305	1198	682	1535	1108	978	1489	886	789	1148	751	1038	429	-1.64562	-1.64562	-1.64562	-1.64562	-1.64562	-1.64562
																186	4.25	255.089	255.08875_4.25	543	1430	609	1099	1047	1996	1466	1828	98	75	125	90	101	50	285	72	38	27	171	60	61	76	159	0	0.59169	1.07449	0.648882	0.943221	0.919053	1.24075
																187	4.25	373.151	373.1505_4.25	0	0	0	114	41	27	42	0	1357	4139	10050	1996	931	2014	889	2305	5160	715	9499	10485	856	4934	10462	2837	-2.19528	-2.19528	-2.19528	-0.441705	-0.816099	-0.968849
																188	4.26	479.119	479.11947_4.26	0	0	0	0	0	0	0	0	269	928	1485	874	1375	755	1383	10052	1603	3594	2875	5930	1108	2567	12988	2164	-1.72689	-1.72689	-1.72689	-1.72689	-1.72689	-1.72689
																189	4.28	377.182	377.18155_4.28	0	0	38	0	0	63	26	0	557	2278	4948	937	615	844	674	1999	2781	360	4848	7111	466	1877	4646	1507	-1.9946	-1.9946	-0.628727	-1.9946	-1.9946	-0.441717
																190	4.3	413.143	413.14286_4.3	0	0	77	228	70	79	171	0	484	1000	1201	559	303	766	972	1291	1064	300	1529	1628	304	1364	1408	860	-2.37059	-2.37059	-0.474125	-0.00579254	-0.515236	-0.463064
																191	4.35	347.171	347.17081_4.35	0	28	0	262	110	75	74	99	624	1871	4010	803	604	1054	1110	2771	2348	294	4807	6228	491	2255	5300	1534	-2.58345	-1.14305	-2.58345	-0.191904	-0.561214	-0.724167
																192	4.37	379.198	379.1976_4.37	0	0	0	189	111	139	55	39	1510	4799	9766	1648	967	1991	1327	3281	4966	541	9537	13292	882	4415	9977	2727	-2.42611	-2.42611	-2.42611	-0.392309	-0.596789	-0.510367
																193	4.38	179.035	179.03517_4.38	0	0	0	54	0	30	29	46	437	617	1564	1980	54	891	0	798	1019	932	830	1706	2334	621	2165	238	-1.87588	-1.87588	-1.87588	-0.30421	-1.87588	-0.532572
																194	4.38	281.139	281.13947_4.38	98	0	217	217	239	239	483	405	1231	2193	2240	13073	6410	2682	13627	9797	3202	6068	6367	8444	5924	5225	16479	1270	-1.19248	-3.25139	-0.8395	-0.8395	-0.796619	-0.796619
																195	4.43	491.177	491.17698_4.43	91	128	158	253	268	253	286	218	600	1578	2984	2830	1721	884	3865	2879	2625	1354	4103	6117	1139	2532	6782	1500	-1.36874	-1.17271	-1.05171	-0.781174	-0.748076	-0.781174
																196	4.49	525.198	525.19782_4.49	123	68	115	0	283	178	180	87	2260	6780	12635	2797	2117	3763	5436	11564	8220	1249	16856	23610	1490	7590	21838	4159	-1.00083	-1.25052	-1.02917	-3.05026	-0.649729	-0.845103
																197	4.56	179.056	179.05587_4.56	44	0	74	116	136	86	210	64	480	1350	2227	859	519	865	1283	2362	1729	466	3238	4688	486	1555	4196	1200	-1.10618	-2.93386	-0.858626	-0.644492	-0.568712	-0.787043
																198	4.57	250.072	250.07197_4.57	371	1221	0	1135	6198	5771	3197	567	104	408	2093	285	446	197	178	2007	13398	181	3711	11386	108	1733	5480	303	-0.319301	0.228369	-3.0629	0.19479	0.97527	0.942452
																199	4.59	693.182	693.1823_4.59	47	0	0	59	81	68	45	0	597	1068	4318	540	627	865	828	2794	1098	158	3064	4138	0	1131	3003	981	-0.556384	-2.09048	-2.09048	-0.46704	-0.342487	-0.411246
																200	4.61	181.087	181.0871_4.61	0	0	0	0	0	0	0	0	0	0	55	22	29	43	29	47	51	41	58	21	99	118	79	115	-1.06552	-1.06552	-1.06552	-1.06552	-1.06552	-1.06552
																201	4.65	535.203	535.20299_4.65	0	0	0	0	0	0	0	0	150	214	648	1369	1138	725	994	525	1116	1890	762	784	1548	1069	1169	302	-1.62159	-1.62159	-1.62159	-1.62159	-1.62159	-1.62159
																202	4.72	559.18	559.17952_4.72	0	0	212	301	247	164	0	138	859	1133	1504	1123	900	1102	1864	1784	1379	963	1559	1790	654	1515	1853	1228	-2.50713	-2.50713	-0.215824	-0.067313	-0.151085	-0.32459
																203	4.78	841.219	841.21924_4.78	0	0	0	0	0	0	0	0	575	1448	900	959	275	1569	1650	3012	905	231	3668	3839	0	1856	4763	345	-1.5472	-1.5472	-1.5472	-1.5472	-1.5472	-1.5472
																204	4.78	521.224	521.22366_4.78	0	0	0	0	64	81	0	0	231	633	1308	1183	621	428	1013	1170	1025	356	1445	2219	465	725	2240	475	-1.85074	-1.85074	-1.85074	-1.85074	-0.245334	-0.155545
																205	4.8	523.218	523.21837_4.8	0	0	0	85	0	0	0	0	623	1481	2949	709	491	736	1286	2361	1986	266	4053	5173	321	1588	3823	1040	-1.78393	-1.78393	-1.78393	-0.176489	-1.78393	-1.78393
																206	4.81	509.203	509.20318_4.81	0	0	0	0	0	0	100	0	413	1543	2752	665	355	595	543	1742	1463	169	3153	3862	300	1075	2979	741	-1.75034	-1.75034	-1.75034	-1.75034	-1.75034	-1.75034
																207	4.83	587.234	587.23419_4.83	0	0	0	0	0	0	0	0	515	936	2098	1641	567	801	1218	2836	1546	463	3347	4614	544	1447	5518	344	-1.68163	-1.68163	-1.68163	-1.68163	-1.68163	-1.68163
																208	4.91	427.114	427.11409_4.91	108	93	90	418	225	118	93	64	1547	2994	4509	0	1253	2030	2555	5002	3236	541	5568	5722	888	3192	5910	1927	-0.829222	-0.897094	-0.911977	-0.214859	-0.496041	-0.789026
																209	4.91	809.731	809.73121_4.91	0	0	0	78	0	0	0	0	1032	0	12172	1011	991	1805	4255	9739	0	286	14384	28009	405	4453	25529	2150	-1.59691	-1.59691	-1.59691	-0.165455	-1.59691	-1.59691
																210	5.04	314.104	314.10357_5.04	0	0	0	0	0	0	0	0	979	1087	2859	3467	0	1752	0	3163	969	2188	597	631	2773	564	2607	186	-1.44366	-1.44366	-1.44366	-1.44366	-1.44366	-1.44366
																211	5.06	345.156	345.15557_5.06	79	0	120	214	178	188	144	74	767	2230	3765	1413	756	910	1655	3500	2628	675	5493	6808	869	2311	6940	2099	-0.99219	-3.05718	-0.79696	-0.52677	-0.612802	-0.587273
																212	5.07	441.177	441.17661_5.07	32	0	101	323	155	0	129	72	833	2916	4684	1080	627	1027	1306	3344	2705	368	4689	6838	602	2280	6320	1961	-1.14792	-2.63665	-0.661856	-0.169924	-0.480626	-2.63665
																213	5.07	465.104	465.10386_5.07	472	160	108	1717	791	186	249	0	6494	14939	42932	7154	6049	10224	10061	19490	20245	2310	41068	49437	3287	17674	31037	14992	-0.768725	-1.21367	-1.37531	-0.237585	-0.556361	-1.15174
																214	5.1	363.076	363.07573_5.1	0	0	0	0	0	0	0	0	1237	7446	2530	13979	6352	3778	2563	1282	441	1500	547	14272	2742	185	9367	0	-1.61448	-1.61448	-1.61448	-1.61448	-1.61448	-1.61448
																215	5.13	567.209	567.20852_5.13	0	0	167	470	338	181	131	0	768	2313	4021	1394	571	1265	2481	3260	2245	584	6029	8144	579	2557	5651	2245	-2.51961	-2.51961	-0.434688	-0.0173622	-0.150332	-0.40222
																216	5.19	179.071	179.07133_5.19	45	30	79	80	26	76	82	113	131	386	571	488	406	402	939	1364	616	467	761	1282	419	614	2001	532	-1.06543	-1.30374	-0.734378	-0.726976	-1.38777	-0.757156
																217	5.25	403.14	403.13997_5.25	0	0	0	0	0	0	0	0	173	490	384	351	409	927	553	3067	917	1018	1888	1820	569	1482	3305	463	-1.62639	-1.62639	-1.62639	-1.62639	-1.62639	-1.62639
																218	5.29	404.125	404.12537_5.29	0	0	0	0	0	0	0	0	7389	1035	23355	3255	0	2897	0	878	0	3785	308	177	3826	107	6097	0	-1.23796	-1.23796	-1.23796	-1.23796	-1.23796	-1.23796
																219	5.3	227.071	227.07135_5.3	0	0	0	48	54	0	0	23	920	2439	4799	1025	870	1391	1838	3678	2801	408	5046	7625	538	2300	5030	1562	-2.02445	-2.02445	-2.02445	-0.591986	-0.549006	-2.02445
																220	5.33	523.219	523.21929_5.33	0	0	0	42	71	0	0	0	0	995	2009	0	0	590	0	1663	1518	0	2574	3844	310	1344	3124	700	-1.27493	-1.27493	-1.27493	0.0435542	0.226107	-1.27493
																221	5.38	329.14	329.13956_5.38	33	0	49	65	80	91	92	75	172	534	557	3512	1666	676	4312	2224	720	1144	1352	2623	713	978	4123	487	-1.13162	-2.796	-0.946417	-0.813963	-0.716609	-0.656199
																222	5.38	433.15	433.15045_5.38	0	0	0	0	0	0	0	0	515	807	1272	660	645	1892	394	9745	1309	1169	4192	1951	632	2216	5333	1155	-1.69092	-1.69092	-1.69092	-1.69092	-1.69092	-1.69092
																223	5.42	149.025	149.02454_5.42	385	869	405	1068	1273	1226	1009	1692	395	975	881	1487	5150	1069	2013	480	1083	343	730	2922	1028	837	310	270	-0.647786	-0.0174413	-0.608574	0.142217	0.278173	0.249045
																224	5.44	315.124	315.12393_5.44	66	57	174	265	205	218	202	118	450	1079	1379	1659	1063	829	1766	2734	1445	1432	2503	5552	864	1605	6196	1070	-1.36424	-1.44862	-0.806095	-0.563853	-0.711684	-0.676279
																225	5.47	375.166	375.16618_5.47	0	0	65	121	97	74	81	0	317	896	1297	726	64	341	813	1500	1085	207	1811	2741	377	936	2393	598	-2.28689	-2.28689	-0.479463	-0.213752	-0.308294	-0.42402
																226	5.48	183.103	183.10269_5.48	0	0	0	0	0	0	0	0	391	801	743	1209	288	1058	351	824	3314	1798	1793	2392	1990	1694	1538	1083	-1.66799	-1.66799	-1.66799	-1.66799	-1.66799	-1.66799
																227	5.51	257.082	257.082_5.51	0	0	0	105	124	0	0	0	592	978	3435	406	412	946	795	2074	984	111	2211	2870	203	891	2248	722	-1.86038	-1.86038	-1.86038	-0.0900689	-0.027502	-1.86038
																228	5.52	665.188	665.18769_5.52	86	0	85	0	184	98	131	68	730	1461	3791	859	832	1302	1951	4417	2491	702	5127	7684	607	2273	7669	1571	-0.738841	-2.64895	-0.743799	-2.64895	-0.416449	-0.68348
																229	5.55	317.103	317.10324_5.55	0	0	61	0	193	151	130	181	195	631	856	2387	1167	517	2422	1615	719	777	1189	2277	627	1181	3045	772	-2.40701	-2.40701	-0.645495	-2.40701	-0.158142	-0.261992
																230	5.55	301.072	301.07168_5.55	600	925	447	1310	1324	1322	1290	1618	297	950	729	1432	3961	960	1611	640	833	542	766	2784	924	594	348	108	-0.275195	0.0550684	-0.499791	0.320575	0.328685	0.327532
																231	5.56	573.234	573.23438_5.56	68	0	90	116	76	78	109	46	278	838	1503	1504	622	644	1376	2035	1119	569	2280	3250	531	1148	3918	745	-0.835839	-2.90121	-0.700332	-0.57763	-0.782072	-0.769514
																232	5.59	810.735	810.73478_5.59	0	0	0	37	0	0	0	0	451	1504	2482	414	411	747	1469	2430	1249	0	2815	2976	239	1313	2828	556	-1.62298	-1.62298	-1.62298	-0.319075	-1.62298	-1.62298
																233	5.6	809.731	809.73136_5.6	0	0	50	183	83	0	0	0	2024	0	12281	0	1943	0	5746	11812	0	542	12306	14981	694	4545	14255	2614	-1.56123	-1.56123	-0.266053	0.157797	-0.100521	-1.56123
																234	5.64	473.166	473.16635_5.64	0	0	59	222	130	104	99	0	358	1124	1768	1458	835	570	1034	1987	1129	472	2057	2683	487	1019	3122	371	-2.38726	-2.38726	-0.644268	-0.0849965	-0.310878	-0.40506
																235	5.65	229.051	229.05072_5.65	0	0	0	0	0	0	0	0	299	548	218	687	602	968	1551	1053	432	501	1476	1216	427	1011	1811	101	-1.59896	-1.59896	-1.59896	-1.59896	-1.59896	-1.59896
																236	5.65	317.03	317.03026_5.65	0	0	0	0	0	0	0	0	630	1191	763	1720	1246	2288	3493	3125	1105	1183	4017	3597	802	2346	4768	227	-1.7078	-1.7078	-1.7078	-1.7078	-1.7078	-1.7078
																237	5.66	809.731	809.73113_5.66	0	0	0	56	71	0	0	0	1723	5354	8268	1746	1529	3041	4483	7662	5266	534	8615	0	0	0	8930	2286	-1.57979	-1.57979	-1.57979	-0.235964	-0.157773	-1.57979
																238	5.68	808.22	808.2201_5.68	0	0	106	381	77	46	140	51	983	3014	2361	1608	1098	1386	3143	3447	3118	1238	4443	5289	1446	3147	5258	1810	-2.67504	-2.67504	-0.694106	-0.156614	-0.82837	-1.0447
																239	5.7	377.182	377.18161_5.7	0	0	0	121	0	0	0	0	301	1056	2382	532	359	565	667	963	1140	259	2103	2382	297	911	2865	919	-1.7436	-1.7436	-1.7436	0.0467015	-1.7436	-1.7436
																240	5.71	679.166	679.16642_5.71	0	0	0	0	0	0	0	0	403	1354	0	1497	414	2075	1390	3065	1494	850	3418	5693	874	2770	8533	0	-1.47035	-1.47035	-1.47035	-1.47035	-1.47035	-1.47035
																241	5.75	479.192	479.19203_5.75	0	0	84	96	73	51	0	60	263	701	1383	1119	477	514	1055	1274	812	562	1948	2588	344	734	2752	548	-2.31308	-2.31308	-0.405157	-0.34833	-0.464884	-0.617466
																242	5.77	208.044	208.04361_5.77	598	1361	1175	2756	2201	3276	1852	2800	0	0	0	29	26	0	0	0	0	0	0	0	0	0	0	0	1.27568	1.56283	1.51152	1.80919	1.73067	1.86954
																243	5.79	285.041	285.04052_5.79	174	35	28	503	247	110	175	115	2345	4788	9321	2729	3708	3369	4137	10542	6232	1819	10289	14170	2032	5338	14070	5247	-1.00497	-1.76092	-1.86595	-0.504386	-0.83977	-1.22121
																244	5.79	177.019	177.01923_5.79	74	48	0	96	40	0	0	0	388	828	1381	543	588	545	844	1624	1016	384	1405	2293	391	881	1894	790	-0.351977	-0.527962	-2.12368	-0.246128	-0.602055	-2.12368
																245	5.8	279.124	279.12377_5.8	43	47	94	93	104	123	88	105	324	519	355	2513	1122	645	2248	1708	683	1218	1250	1768	1016	952	2449	419	-1.31477	-1.26401	-0.86829	-0.874397	-0.810559	-0.714736
																246	5.81	551.213	551.21337_5.81	116	82	304	376	358	322	386	219	1419	3499	5611	6934	3283	2624	6185	7425	5222	2238	8420	11642	1954	4415	12301	2842	-1.42269	-1.60702	-0.910641	-0.797664	-0.823737	-0.880067
																247	5.82	309.055	309.05506_5.82	468	633	1013	1621	2194	2253	1042	2693	0	0	0	38	33	0	0	0	0	0	0	0	0	0	0	0	1.24755	1.35523	1.52288	1.6905	1.79843	1.80789
																248	5.84	477.104	477.10399_5.84	57	32	113	364	232	143	190	60	1864	3601	5873	5333	1349	2720	4883	7306	4703	1792	8597	9478	1012	4770	7544	2149	-1.47196	-1.75303	-1.13853	-0.568452	-0.787968	-1.02379
																249	5.89	823.747	823.74681_5.89	0	0	0	0	118	0	0	0	1748	5636	8303	2688	1774	3004	0	8865	6412	0	10923	11554	0	0	12041	2677	-1.42426	-1.42426	-1.42426	-1.42426	0.105495	-1.42426
																250	5.9	241.051	241.05071_5.9	133	26	93	350	227	142	127	62	1096	2096	2103	1318	956	1634	2002	2329	1928	1166	2596	2715	929	1865	2534	1385	-0.915343	-1.82352	-1.11452	-0.376585	-0.617679	-0.878886
																251	5.91	891.233	891.23271_5.91	127	57	177	437	272	0	208	80	1257	1328	1250	1142	1030	1261	1275	1349	1364	1008	1316	1067	1037	1539	1026	1550	-0.69867	-1.10636	-0.529706	-0.0696696	-0.311011	-3.19062
																252	5.92	307.028	307.02794_5.92	0	0	0	0	0	0	0	0	152	324	492	262	500	356	1008	107	251	418	305	833	569	219	807	41	-1.50756	-1.50756	-1.50756	-1.50756	-1.50756	-1.50756
																253	5.93	149.024	149.02449_5.93	456	1016	527	1523	1425	1386	1096	9700	403	1125	1034	1624	6499	1594	2262	682	1313	658	1089	3477	1227	1008	466	184	-0.661553	-0.0922163	-0.558715	0.195467	0.1482	0.128479
																254	6.04	389.125	389.12465_6.04	0	202	0	104	58	247	40	334	415	608	1840	271	1135	1590	493	2457	1376	235	1340	1835	291	1373	1104	874	-2.62471	-0.181803	-2.62471	-0.484371	-0.750452	-0.0901355
																255	6.11	419.135	419.13504_6.11	0	0	0	173	336	81	83	0	306	494	1889	338	1168	2819	466	4508	909	138	1548	1845	118	1214	847	812	-2.14946	-2.14946	-2.14946	-0.0450714	0.223323	-0.351852
																256	6.12	285.077	285.07721_6.12	164	303	193	414	678	385	261	587	351	318	2518	635	5626	2671	411	1224	2026	165	3294	7869	1602	2802	950	408	-0.969757	-0.59033	-0.869118	-0.397398	-0.0924941	-0.442287
																257	6.13	585.125	585.1249_6.13	0	0	0	114	0	0	0	0	1381	3148	7019	3129	1261	2515	3793	8060	4952	1096	8582	11447	1225	4013	12745	1022	-1.90317	-1.90317	-1.90317	-0.29174	-1.90317	-1.90317
																258	6.14	449.109	449.10913_6.14	66	0	38	0	195	118	0	0	501	1221	1327	823	447	592	1385	1312	1206	578	2275	2761	499	1267	2076	773	-0.468787	-2.17358	-0.690531	-2.17358	-0.0333939	-0.23529
																259	6.14	807.716	807.71574_6.14	0	0	0	0	0	0	0	0	0	1059	841	424	240	0	1277	1253	1012	306	2487	3733	346	0	3968	415	-1.29735	-1.29735	-1.29735	-1.29735	-1.29735	-1.29735
																260	6.22	187.098	187.09761_6.22	384	408	505	712	675	636	659	814	814	849	1768	1148	1132	1166	822	971	2593	1545	1931	2811	2081	1200	1760	1017	-0.877235	-0.823136	-0.632803	-0.326258	-0.37388	-0.426988
																261	6.25	565.229	565.22905_6.25	0	61	166	309	216	326	331	131	962	2583	4897	5023	2008	2008	4860	6132	3950	1769	6824	10251	1489	3049	11158	2226	-3.18717	-1.29557	-0.840714	-0.558352	-0.721068	-0.534014
																262	6.26	519.208	519.2084_6.26	213	94	360	623	426	312	437	287	2206	6145	11117	8993	5399	3420	11242	12526	7483	2698	16626	23032	2294	7499	22405	5359	-1.25888	-1.67577	-0.991389	-0.711849	-0.905589	-1.06433
																263	6.26	625.287	625.28697_6.26	0	0	0	0	0	0	0	0	109	568	736	1549	188	451	573	1340	1330	640	1916	2297	703	1722	3278	134	-1.60933	-1.60933	-1.60933	-1.60933	-1.60933	-1.60933
																264	6.27	179.071	179.07148_6.27	0	0	86	112	110	0	63	0	791	2005	1411	2684	1003	2294	1350	1900	4330	3920	2255	3290	5178	7814	3842	1126	-2.25848	-2.25848	-0.55221	-0.452198	-0.45902	-2.25848
																265	6.27	505.193	505.19264_6.27	159	75	313	752	599	363	317	176	2696	7819	14827	9285	4225	4861	7928	15728	9250	2915	19123	26466	2608	7939	26292	2938	-1.37088	-1.74223	-1.03612	-0.602873	-0.715309	-0.96287
																266	6.28	639.266	639.26619_6.28	0	0	0	0	0	0	0	0	103	642	884	1080	238	422	398	1236	1209	439	1610	2350	477	2029	2886	144	-1.60024	-1.60024	-1.60024	-1.60024	-1.60024	-1.60024
																267	6.29	242.176	242.17618_6.29	0	0	0	0	0	0	0	0	0	0	0	0	0	0	0	0	0	0	0	0	0	0	0	0	#N/A	#N/A	#N/A	#N/A	#N/A	#N/A
																268	6.33	837.261	837.26087_6.33	0	0	100	146	113	61	104	0	635	1600	2819	0	472	831	1839	2701	2169	520	4242	5879	529	1826	5578	831	-2.17701	-2.17701	-0.365003	-0.21776	-0.317452	-0.55729
																269	6.36	431.099	431.09869_6.36	133	109	185	553	231	172	242	70	1372	3129	6413	4046	2813	2347	4795	6936	5412	1932	8678	12370	1615	4700	12914	2624	-1.2253	-1.32746	-1.05589	-0.493704	-0.94188	-1.09329
																270	6.37	361.166	361.16569_6.37	173	109	295	596	429	447	362	254	740	2516	4336	3140	2377	2365	5803	7617	3518	2719	6022	9303	2069	3767	13195	2723	-1.24599	-1.50647	-0.945034	-0.548438	-0.733851	-0.710673
																271	6.4	461.109	461.10909_6.4	86	0	0	239	155	163	111	87	614	1824	3725	2320	1418	1586	2746	4283	2947	1412	4036	8175	1125	2504	8094	1420	-0.822657	-2.72748	-2.72748	-0.390599	-0.573658	-0.552385
																272	6.42	593.188	593.18777_6.42	0	0	0	0	0	0	0	0	587	1571	3716	1429	865	1115	1665	3335	2586	622	4724	9135	602	2030	8316	636	-1.72162	-1.72162	-1.72162	-1.72162	-1.72162	-1.72162
																273	6.45	507.245	507.2446_6.45	138	153	0	438	301	353	245	34	1269	4018	6588	6044	3349	2328	7807	7298	5734	2527	10580	15518	2207	5050	14966	3582	-0.991463	-0.946363	-3.1677	-0.486625	-0.65059	-0.580933
																274	6.56	351.218	351.21787_6.56	196	99	232	284	350	584	553	426	272	770	2712	2025	683	1119	545	2195	2067	1613	1733	3960	1654	1367	5018	3070	-0.968302	-1.40737	-0.859896	-0.729878	-0.595538	-0.266389
																275	6.56	267.16	267.16005_6.56	0	0	0	0	0	0	0	0	1352	862	2138	2676	125	1254	170	1261	311	1452	173	307	1877	273	1913	76	-1.5754	-1.5754	-1.5754	-1.5754	-1.5754	-1.5754
																276	6.57	561.216	561.21561_6.57	58	0	57	120	0	88	78	0	330	1066	1478	1411	855	689	1722	1711	1239	591	2156	1998	623	1353	2721	840	-0.639301	-2.35911	-0.646571	-0.335306	-2.35911	-0.465003
																277	6.61	473.125	473.1245_6.61	0	0	0	0	0	0	0	0	304	364	756	731	701	652	798	1593	373	1443	1095	1373	813	688	2118	150	-1.61814	-1.61814	-1.61814	-1.61814	-1.61814	-1.61814
																278	6.61	517.114	517.11396_6.61	0	0	0	0	0	0	0	0	712	962	1835	2419	1755	1471	2630	4099	1196	4352	3162	4117	2389	2338	7254	446	-1.74379	-1.74379	-1.74379	-1.74379	-1.74379	-1.74379
																279	6.62	679.167	679.16678_6.62	0	0	0	0	0	0	0	0	259	587	310	577	0	1563	803	1607	721	243	3633	2652	290	1712	3931	0	-1.40067	-1.40067	-1.40067	-1.40067	-1.40067	-1.40067
																280	6.64	503.135	503.13484_6.64	157	0	217	214	147	263	399	0	0	705	1519	259	1231	763	532	1958	1249	632	1066	3672	1113	1099	6445	2062	-0.299838	-2.45203	-0.163467	-0.169333	-0.327568	-0.0824582
																281	6.65	238.892	238.89165_6.65	2937	3413	3542	4138	3782	3873	3817	0	4555	4332	3903	5779	4329	4557	4405	0	4707	0	4533	4479	4329	4679	4823	5073	0.266976	0.325687	0.340189	0.400979	0.365816	0.375109
																282	6.71	183.103	183.1028_6.71	0	80	59	90	179	150	209	142	393	868	1753	1370	1124	392	1720	927	1409	232	1785	3601	429	794	2376	1155	-3.02016	-0.808234	-0.96009	-0.749485	-0.406485	-0.494662
																283	6.71	341.14	341.13992_6.71	50	0	115	112	168	169	235	173	137	438	741	1839	697	367	1471	1085	489	646	993	2110	428	656	3178	688	-0.998532	-3.0405	-0.569593	-0.583208	-0.374345	-0.371288
																284	6.71	329.14	329.13965_6.71	115	0	93	232	138	188	153	192	0	532	901	1943	1204	569	1624	1181	925	667	1066	2960	488	770	3601	754	-0.490176	-2.68585	-0.587363	-0.168923	-0.406721	-0.265189
																285	6.75	389.229	389.22945_6.75	0	0	0	0	0	26	0	0	1329	1083	1798	1838	0	2184	0	631	0	5614	52	0	5745	0	1562	0	-1.08343	-1.08343	-1.08343	-1.08343	-1.08343	0.0531026
																286	6.78	445.244	445.24435_6.78	0	0	0	101	0	48	0	0	348	677	1399	521	363	438	713	1383	1216	0	2525	3346	287	1185	3635	763	-1.71435	-1.71435	-1.71435	0.00559824	-1.71435	-0.26848
																287	6.82	715.164	715.16385_6.82	82	66	186	197	178	194	350	62	296	965	1839	665	580	1520	864	2517	1071	806	1538	2255	542	1259	2479	1792	-1.17122	-1.30351	-0.67194	-0.636912	-0.698742	-0.646267
																288	6.86	373.129	373.1293_6.86	45	45	54	117	118	128	118	100	114	294	714	1292	658	262	1136	969	914	730	1151	1249	711	679	2031	580	-1.22152	-1.22152	-1.11202	-0.64742	-0.642306	-0.593417
																289	6.91	823.245	823.24511_6.91	122	0	0	520	556	135	0	132	299	467	1356	442	1706	2278	919	4529	1636	415	1514	2651	0	2144	1646	882	-0.294542	-2.2314	-2.2314	0.283777	0.31048	-0.254156
																290	6.99	227.071	227.07126_6.99	122	84	83	179	193	277	134	0	4718	13180	27464	8596	8127	11302	20221	33621	17352	3616	26642	51782	5192	18741	52422	11968	-1.19332	-1.34006	-1.34477	-1.04257	-1.01296	-0.870863
																291	7.08	493.229	493.2289_7.08	0	74	194	509	372	129	204	164	1572	4820	9219	7865	3507	2736	4984	9993	5479	1995	10973	14975	2052	5073	19052	1566	-3.18325	-1.27543	-0.853325	-0.430821	-0.568163	-1.03204
																292	7.15	547.146	547.14581_7.15	0	0	0	0	0	0	0	0	332	503	1563	585	416	558	841	1712	1032	297	2309	2679	345	1119	4025	241	-1.62672	-1.62672	-1.62672	-1.62672	-1.62672	-1.62672
																293	7.16	351.218	351.21763_7.16	0	0	0	91	52	123	52	0	226	636	1029	1121	392	369	669	1282	1962	1014	1572	2440	1808	1341	2296	547	-2.14664	-2.14664	-2.14664	-0.310898	-0.535983	-0.189673
																294	7.17	729.18	729.17988_7.17	0	77	0	263	259	180	283	0	231	830	1418	2176	589	996	1255	1706	1085	1272	1498	2481	666	1486	3386	1452	-2.47103	-0.62019	-2.47103	-0.102991	-0.109445	-0.262665
																295	7.17	347.187	347.18665_7.17	0	0	0	0	0	38	0	0	195	365	684	2049	356	417	710	984	1292	1332	1137	1881	1675	1117	2532	526	-1.73043	-1.73043	-1.73043	-1.73043	-1.73043	-0.370586
																296	7.18	507.245	507.24471_7.18	26	0	77	0	68	42	0	42	337	775	1462	1448	737	385	1366	1579	1054	482	1811	2709	436	1092	2999	582	-0.886864	-2.26621	-0.435018	-2.26621	-0.486786	-0.687402
																297	7.19	267.066	267.06626_7.19	681	1373	275	1698	1421	779	782	1676	1099	2456	3376	3008	13963	4007	4054	3181	3085	588	3899	11750	2244	2422	1129	557	-0.689597	-0.212134	-1.30706	-0.0674674	-0.188735	-0.598047
																298	7.22	257.082	257.08189_7.22	356	375	667	849	793	1108	657	237	3910	9380	32029	4902	5852	11734	9715	39620	10131	1998	22221	33762	1885	9798	32401	8036	-1.23476	-1.20781	-0.909272	-0.784195	-0.819569	-0.646166
																299	7.3	569.13	569.12995_7.3	0	0	54	0	0	51	0	0	8152	17694	53117	22559	10129	22263	14416	54946	37627	7173	46843	65315	8222	24434	82532	4294	-2.17411	-2.17411	-0.921538	-2.17411	-2.17411	-0.939245
																300	7.3	637.117	637.1174_7.3	0	0	0	72	0	0	0	0	982	1778	2851	1682	936	1730	1247	3319	2455	670	3062	2885	734	1899	3391	428	-1.81742	-1.81742	-1.81742	-0.283595	-1.81742	-1.81742
																301	7.36	223.028	223.02839_7.36	37	0	0	0	0	0	0	0	0	0	0	0	0	0	0	0	0	0	0	0	0	0	0	0	2.6753	-0.116317	-0.116317	-0.116317	-0.116317	-0.116317
																302	7.4	349.202	349.20212_7.4	0	0	0	24	0	32	0	0	202	613	557	3266	1306	484	1737	1609	1309	981	1699	2723	968	1177	3922	381	-1.84096	-1.84096	-1.84096	-0.646248	-1.84096	-0.540123
																303	7.51	671.235	671.23476_7.51	0	0	0	36	0	0	0	0	304	878	2564	1432	447	854	765	2451	1825	496	2942	4081	371	1043	4671	365	-1.75198	-1.75198	-1.75198	-0.440918	-1.75198	-1.75198
																304	7.52	405.109	405.10936_7.52	0	0	0	0	0	0	0	0	1031	742	2245	3884	0	1716	0	0	0	2276	37	0	4095	58	1354	0	-0.990626	-0.990626	-0.990626	-0.990626	-0.990626	-0.990626
																305	7.53	331.191	331.19149_7.53	349	214	549	553	604	1245	879	547	721	2277	8280	7064	2132	2574	1456	6212	4708	3619	4852	11864	3855	3555	13424	7503	-1.08315	-1.3785	-0.809583	-0.805199	-0.751928	-0.315138
																306	7.56	301.036	301.03557_7.56	0	0	0	116	63	0	58	0	449	658	3292	351	502	960	270	3117	1135	159	1717	4495	383	899	3254	1093	-1.9746	-1.9746	-1.9746	-0.12351	-0.358624	-1.9746
																307	7.59	567.127	567.12713_7.59	39	0	0	51	0	126	224	72	235	483	607	1009	743	405	1072	1004	895	1068	882	1108	928	816	1642	639	-0.728808	-2.33505	-2.33505	-0.612941	-2.33505	-0.222057
																308	7.75	227.071	227.07137_7.75	0	0	0	64	42	85	31	70	208	312	908	249	1181	1024	545	1642	912	207	644	1267	271	1028	776	649	-2.24264	-2.24264	-2.24264	-0.409872	-0.593098	-0.28639
																309	7.9	291.16	291.15996_7.9	27	0	62	172	115	94	113	104	274	980	1366	1980	797	607	1613	2264	1854	651	2511	4318	515	1585	5172	844	-1.31582	-2.90191	-0.922512	-0.439271	-0.629944	-0.725442
																310	7.93	517.114	517.11386_7.93	0	0	0	0	0	0	0	0	765	1525	1884	2206	1575	3230	2525	5445	1469	4306	6262	3608	2551	3625	10002	200	-1.75331	-1.75331	-1.75331	-1.75331	-1.75331	-1.75331
																311	7.93	563.177	563.17686_7.93	0	0	0	0	0	0	0	0	402	729	1486	606	302	746	1178	2148	1262	261	2584	3100	358	1234	4369	250	-1.63762	-1.63762	-1.63762	-1.63762	-1.63762	-1.63762
																312	8.12	243.066	243.06638_8.12	141	153	135	204	133	355	454	113	545	941	2556	446	792	1101	556	2393	1674	1843	2169	2341	2269	1979	3124	1891	-1.00941	-0.958948	-1.03628	-0.781191	-1.04551	-0.438868
																313	8.26	278.14	278.14002_8.26	0	0	0	0	0	0	0	0	924	385	1483	1188	1510	2151	892	506	1087	1592	703	840	509	605	582	417	-1.64341	-1.64341	-1.64341	-1.64341	-1.64341	-1.64341
																314	8.36	242.176	242.17605_8.36	839	1624	998	1992	2185	3285	2052	2268	913	1143	1818	5009	5145	4989	5891	7210	16846	14730	8122	14951	11617	983	8716	1030	-0.90799	-0.47064	-0.793068	-0.335384	-0.274145	-0.0041264
																315	8.42	329.176	329.17591_8.42	213	185	687	425	484	702	1087	653	396	1138	2890	2728	1045	981	428	2185	2710	2094	1854	3660	1826	1138	7770	2841	-1.13201	-1.2279	-0.335243	-0.662	-0.573551	-0.320547
																316	8.55	551.096	551.09571_8.55	0	45	119	172	0	290	300	0	285	964	2193	942	1575	974	1289	1922	1373	2423	1927	2794	1477	1230	3913	2579	-2.46082	-0.870304	-0.469592	-0.317755	-2.46082	-0.102424
																317	8.66	567.127	567.12735_8.66	0	78	253	242	270	471	732	236	827	1411	2668	2767	2478	1368	2839	3174	3183	3218	2854	3114	3201	2750	4385	2842	-3.33673	-1.20602	-0.637325	-0.658811	-0.605892	-0.336939
																318	8.72	715.297	715.29702_8.72	0	0	0	0	0	0	0	0	227	809	1326	1486	430	477	932	1748	1171	276	2258	3408	332	1008	3765	186	-1.62863	-1.62863	-1.62863	-1.62863	-1.62863	-1.62863
																319	8.74	333.207	333.20724_8.74	0	0	50	60	0	29	0	0	210	894	1393	1270	759	364	1243	1431	1280	0	1738	2923	512	790	3119	469	-1.80889	-1.80889	-0.3184	-0.249882	-1.80889	-0.52297
																320	8.78	485.124	485.12419_8.78	0	188	332	290	381	918	1353	226	230	208	1167	212	1927	2711	259	4377	1694	1572	886	1042	2262	2478	1365	2189	-3.2643	-0.589427	-0.301756	-0.370175	-0.232119	0.212731
																321	8.8	399.179	399.17898_8.8	0	0	0	0	22	0	0	27	320	592	1222	3546	1373	781	1474	1642	2550	1972	2544	3183	2182	2454	3855	847	-1.88204	-1.88204	-1.88204	-1.88204	-0.747349	-1.88204
																322	8.86	351.218	351.21802_8.86	0	0	55	0	0	59	20	43	236	752	782	1003	639	268	1026	1058	1307	403	1406	2149	425	688	2728	379	-2.06451	-2.06451	-0.41617	-2.06451	-2.06451	-0.387675
																323	8.99	491.265	491.26513_8.99	0	0	0	0	0	0	0	0	161	570	516	1552	838	538	839	2180	1791	1214	2337	3280	1291	2104	4379	819	-1.67136	-1.67136	-1.67136	-1.67136	-1.67136	-1.67136
																324	9.07	345.171	345.17099_9.07	0	0	0	0	0	0	0	0	190	368	1250	2707	369	577	441	1997	2111	2534	1098	1293	2273	1211	3473	522	-1.65622	-1.65622	-1.65622	-1.65622	-1.65622	-1.65622
																325	9.22	292.156	292.15564_9.22	0	0	0	0	0	0	0	0	2014	777	1394	9910	1799	2564	814	654	2306	3496	849	2731	3380	1258	1099	632	-1.71689	-1.71689	-1.71689	-1.71689	-1.71689	-1.71689
																326	9.28	333.207	333.20701_9.28	0	41	0	43	51	28	72	0	200	518	835	1634	602	442	1284	1175	1372	860	1670	3277	1022	1496	3672	633	-2.25763	-0.698829	-2.25763	-0.679132	-0.608555	-0.856454
																327	9.31	329.176	329.17588_9.31	174	80	136	221	169	172	169	118	548	2342	3376	4414	1673	909	2960	4380	4276	818	5092	7870	1296	2279	8786	1494	-0.920828	-1.33687	-1.05277	-0.792791	-0.936441	-0.927019
																328	9.32	275.165	275.16529_9.32	104	0	74	253	144	135	128	0	400	1477	2399	2164	1612	832	2347	3116	2077	686	4087	7711	816	1717	8796	1177	-0.679972	-2.69414	-0.825914	-0.298683	-0.540406	-0.568086
																329	9.34	595.289	595.28867_9.34	0	1837	3244	2054	5525	4657	4726	5487	315	112	0	0	332	60	74	100	0	324	0	64	0	0	0	0	-1.4277	1.23571	1.43587	1.27501	1.62329	1.56313
																330	9.35	353.14	353.13957_9.35	0	0	68	140	154	102	91	39	237	835	1500	876	469	465	1016	1724	1104	418	1768	3130	435	903	2866	730	-2.58354	-2.58354	-0.651698	-0.325132	-0.282025	-0.468348
																331	9.75	223.028	223.02836_9.75	701	1056	916	1235	1150	1386	1307	1356	1328	1505	1581	1424	1778	1274	1086	1151	1439	1217	1607	2032	1875	1100	1548	1265	-0.859753	-0.29879	-0.493511	-0.0844148	-0.182043	0.0735105
																332	9.86	335.223	335.22287_9.86	73	0	54	169	119	161	98	0	306	905	1615	3738	1314	840	1758	1891	2277	1108	2921	5105	1214	2515	5890	1021	-0.783363	-2.65334	-0.913142	-0.421893	-0.572951	-0.442777
																333	9.95	505.187	505.18665_9.95	0	0	0	147	97	0	0	0	89	144	397	279	0	144	200	301	1783	665	3191	4872	642	1513	7215	1293	-1.66395	-1.66395	-1.66395	0.202633	0.0487428	-1.66395
																334	10.07	333.207	333.20716_10.07	0	0	0	303	250	162	159	139	685	2327	4046	1386	1293	1127	2747	3735	2885	470	5064	8033	590	1827	7725	1054	-2.50022	-2.50022	-2.50022	-0.178604	-0.256031	-0.430743
																335	10.1	331.191	331.19141_10.1	0	61	34	170	108	21	75	72	276	1063	1376	1183	690	517	1150	2017	1500	312	2353	4552	428	1341	4564	612	-2.77983	-0.823607	-1.09806	-0.342019	-0.555209	-1.32392
																336	10.12	349.202	349.20227_10.12	0	0	0	81	0	36	0	54	42	435	742	1781	321	433	548	770	1979	1040	1549	1636	1353	1534	2314	391	-1.93288	-1.93288	-1.93288	-0.202518	-1.93288	-0.517919
																337	10.12	295.228	295.22798_10.12	0	0	25	0	0	0	0	0	0	0	0	44	0	0	0	0	0	0	0	0	0	49	0	0	-0.27152	-0.27152	1.65765	-0.27152	-0.27152	-0.27152
																338	10.26	507.261	507.26093_10.26	0	0	79	24	0	54	48	42	0	0	0	0	0	0	0	0	0	0	0	69	0	0	43	52	-0.626502	-0.626502	1.48333	0.915422	-0.626502	1.30183
																339	10.42	317.176	317.17586_10.42	99	0	20	163	132	78	142	60	236	714	1366	1071	698	452	1149	1463	1117	249	1674	3451	383	819	3113	538	-0.5919	-2.87106	-1.37536	-0.347345	-0.450809	-0.708815
																340	10.45	540.331	540.33057_10.45	0	5169	9328	3378	10656	12507	13883	12242	630	0	276	437	0	181	190	0	141	655	311	520	834	332	207	491	-2.20199	1.03162	1.25355	0.871704	1.30358	1.36379
																341	10.54	431.171	431.17129_10.54	357	323	242	700	709	615	663	552	376	593	1432	821	1336	2499	715	811	1697	1090	1604	2887	1808	1085	1763	1011	-0.73731	-0.819033	-1.05478	-0.187489	-0.177058	-0.293199
																342	10.71	546.281	546.28085_10.71	0	1175	1507	948	3431	2727	2744	1972	245	276	368	155	382	363	0	377	0	658	0	0	567	456	263	390	-2.02514	0.763349	0.860806	0.67928	1.18301	1.09307
																343	10.73	478.294	478.29369_10.73	0	13129	20828	12556	69248	48013	49223	26642	1521	1895	2810	1155	3699	2019	1047	3591	1255	5225	2703	1628	5155	4573	2107	2899	-3.68749	0.587011	0.793912	0.567003	1.33256	1.16836
																344	10.76	472.247	472.24668_10.76	3031	5676	3715	15451	10777	12069	7330	7842	43	0	0	67	0	0	0	0	101	176	0	85	66	40	0	95	1.23522	1.44874	1.30448	1.78956	1.66695	1.70549
																345	10.84	560.299	560.2991_10.84	2171	4259	2588	6425	4787	7732	5540	5278	0	48	0	132	56	0	0	50	91	102	0	123	103	54	100	40	1.08067	1.33105	1.14595	1.48382	1.37447	1.55262
																346	10.84	329.176	329.17588_10.84	0	0	0	0	0	0	0	0	230	381	975	3269	529	506	652	898	1936	1601	1672	2405	1687	1709	3336	501	-1.66229	-1.66229	-1.66229	-1.66229	-1.66229	-1.66229
																347	10.9	566.346	566.34641_10.9	0	3159	4317	2120	11308	9582	8794	5709	297	1334	1032	4249	2247	3103	1779	851	728	6955	2055	6994	19790	2366	13547	13202	-3.6791	0.124494	0.270978	-0.0625774	0.722641	0.644956
																348	10.92	116.928	116.92849_10.92	429	481	559	797	563	586	634	879	1239	1203	1212	1239	1231	1335	1541	1301	1351	1453	1314	1367	1135	1392	1382	1155	-0.88628	-0.767069	-0.610481	-0.240891	-0.603051	-0.561331
																349	10.94	758.497	758.49739_10.94	1881	1957	2043	2304	2213	2551	2561	3195	1794	1717	1600	1616	1811	1700	1739	1513	1535	1373	1449	1441	1369	1635	1217	1391	0.0850384	0.139024	0.197641	0.361507	0.306582	0.500309
																350	10.94	828.577	828.5766_10.94	0	795	872	937	792	1216	1140	1274	1042	897	763	804	851	851	753	702	553	513	397	428	391	0	352	0	-2.54141	0.400743	0.44116	0.472591	0.39909	0.586541
																351	10.95	591.257	591.25727_10.95	745	1498	951	2872	2370	3013	1949	2018	0	0	0	0	0	0	0	0	0	0	0	0	0	0	0	0	1.43883	1.68045	1.52328	1.90559	1.83913	1.92217
																352	10.97	433.236	433.23613_10.97	0	0	63	0	37	148	0	164	0	69	751	899	2147	1992	502	345	413	433	1951	975	2343	6102	1901	1588	-1.95021	-1.95021	-0.33781	-1.95021	-0.542225	-0.00957885
																353	11	315.197	315.19663_11	98	62	126	281	183	180	0	131	881	3277	4269	8845	3224	1905	5590	5164	5347	1404	8295	15552	2176	3799	16013	2206	-1.04428	-1.24441	-0.93441	-0.583716	-0.771236	-0.778463
																354	11	383.184	383.18405_11	0	0	0	181	118	73	52	0	452	1356	1252	2630	1046	619	1758	1665	1718	524	2752	3568	835	1183	3685	713	-2.20448	-2.20448	-2.20448	-0.135326	-0.303928	-0.493162
																355	0.64	399.046	399.04642_0.64	481	786	696	953	3581	1750	2300	2063	0	147	761	242	1276	0	490	561	1446	181	853	2202	280	723	1108	541	0.0348174	0.260321	0.20448	0.348788	0.956658	0.627864
																356	0.66	145.098	145.09834_0.66	388	529	338	1427	884	878	967	713	448	1038	2727	619	172	1315	131	1891	3534	430	2503	2524	459	3511	1989	4111	-0.604363	-0.395243	-0.697433	0.274215	-0.0488447	-0.0534392
																357	0.72	207.051	207.05105_0.72	173	179	218	195	252	164	412	294	1933	3765	3516	5120	2395	1880	3774	4609	2080	2300	5857	3684	2541	2172	5806	2102	-1.15555	-1.13595	-1.02269	-1.08676	-0.939401	-1.18624
																358	0.72	279.049	279.04905_0.72	0	0	0	42	84	0	26	40	4914	6498	14907	3906	6558	8353	2643	11268	5890	4678	9558	4996	4103	4502	10294	5766	-2.28119	-2.28119	-2.28119	-0.949344	-0.705866	-2.28119
																359	0.7	302.101	302.10109_0.7	628	719	894	997	1440	904	1057	1630	199	613	1732	222	313	169	291	1272	1950	48	1260	2511	256	1799	1632	914	-0.0687245	0.0213503	0.166356	0.23894	0.483661	0.17376
																360	0.72	215.033	215.03271_0.72	659	2248	1804	2442	2742	2777	2381	2352	323	357	1101	215	331	178	466	365	491	167	939	1026	208	329	654	559	-0.034012	0.795864	0.647054	0.851847	0.93021	0.938789
																361	0.73	128.035	128.0354_0.73	409	1175	815	1456	1238	1372	1130	1166	624	1667	1515	1208	854	2355	504	2329	2154	538	1552	1795	1448	1760	1723	1393	-1.03949	-0.0341094	-0.382639	0.170172	0.0156489	0.11356
																362	0.71	78.9592	78.95916_0.71	1267	3776	2054	2949	3621	3654	3107	3585	13667	11125	14135	11290	10858	15312	9830	10388	5956	12827	8892	5425	10986	3989	9330	4579	-1.2646	-0.398416	-0.881375	-0.594494	-0.431663	-0.424467
																363	0.72	377.086	377.08574_0.72	27736	18138	32136	35342	30674	28287	49082	33104	632	3271	4472	775	1698	3510	791	12922	23778	2530	21653	18346	2055	33576	12263	36772	0.594068	0.359586	0.67536	0.727861	0.649654	0.604928
																364	0.69	131.046	131.04637_0.69	38	108	100	112	252	196	270	118	323	837	720	751	290	516	117	662	1870	270	1240	1833	981	1575	1265	1610	-1.48173	-0.829612	-0.877677	-0.806899	-0.300401	-0.457375
																365	0.7	259.021	259.02058_0.7	2709	2974	5155	4341	4458	4247	5495	4538	872	979	278	879	1989	627	3380	0	0	0	399	547	603	0	0	1259	0.755191	0.78951	0.991784	0.928585	0.938365	0.920535
																366	0.71	214.049	214.04857_0.71	5390	8020	7706	8545	14241	12649	12002	16798	956	946	896	1586	743	225	1457	668	2999	502	1641	2815	1178	2656	1603	1288	0.495725	0.735294	0.711217	0.77352	1.08145	1.00998
																367	0.71	211.082	211.08228_0.71	118	298	125	97	171	89	66	0	8624	14794	2105	33112	621	15035	593	2370	9296	16573	6980	12739	35412	11897	8968	5260	-1.02776	-0.651667	-1.00436	-1.10731	-0.877157	-1.14225
																368	0.72	194.946	194.94649_0.72	0	288	90	214	474	365	220	200	7337	3736	5646	5438	5336	8957	4176	4288	1839	6654	3516	1183	5634	897	3793	962	-3.25634	-0.634285	-1.16796	-0.770556	-0.405662	-0.525565
																369	0.71	171.006	171.00636_0.71	687	1314	436	1072	2924	2237	2185	2636	2129	7658	587	6187	256	410	923	721	423	340	1360	342	6441	228	668	1967	-0.301084	0.119244	-0.595794	-0.0126886	0.637689	0.464102
																370	0.73	560.149	560.14928_0.73	1456	1450	2096	2459	2217	1803	2464	2008	0	40	0	47	0	0	0	0	0	0	1006	1397	0	1173	0	0	1.2323	1.23088	1.35764	1.41259	1.37695	1.30584
																371	0.69	181.072	181.07184_0.69	0	0	328	553	92	759	44	654	4530	28	19086	7063	12160	0	9485	20463	26385	11090	21359	27300	10114	29495	19202	28612	-2.53527	-2.53527	-0.478369	-0.294532	-0.925741	-0.18309
																372	0.71	247.059	247.05897_0.71	69	140	24	46	152	51	0	0	2421	5542	1114	13208	227	7077	204	1163	5211	6235	4142	7232	15088	6949	4109	2857	-0.854424	-0.576831	-1.2683	-1.01344	-0.544562	-0.972982
																373	0.72	96.9697	96.96972_0.72	137	710	541	828	923	933	673	1064	7326	7920	11299	8265	5797	16404	4336	8225	4448	7851	8130	4628	8220	3617	8620	3925	-1.84251	-0.871304	-1.03178	-0.780544	-0.716427	-0.710066
																374	0.71	217.048	217.04845_0.71	179	385	212	370	418	423	275	281	2748	4703	13029	2737	5174	5151	4107	15139	16255	4341	14625	16650	3354	18037	12972	20886	-1.36912	-0.980644	-1.2833	-1.0008	-0.938928	-0.932896
																375	0.7	145.062	145.06201_0.7	469	2475	1448	1383	4293	2582	3722	4067	3245	6338	7585	8171	2914	7600	981	8421	14830	8011	12540	14264	11396	17499	10318	11661	-1.59306	-0.468385	-0.83083	-0.861884	-0.0960087	-0.439769
																376	0.72	292.073	292.07262_0.72	435	706	694	850	1082	1061	765	1235	111	326	998	170	187	0	206	966	1494	127	823	1891	164	1664	1006	771	-0.00516099	0.250001	0.240968	0.347805	0.474962	0.464635
																377	0.7	118.051	118.05103_0.7	459	426	425	569	784	749	612	870	563	723	2165	1381	898	524	688	1494	2059	753	1442	1999	1141	1496	1646	1746	-0.641584	-0.709035	-0.71116	-0.447368	-0.157596	-0.198884
																378	0.7	357.152	357.15159_0.7	0	36	0	0	0	0	0	0	802	1074	237	4130	0	1959	0	122	954	2115	789	1404	6019	1480	832	523	-1.4908	-0.210775	-1.4908	-1.4908	-1.4908	-1.4908
																379	0.75	387.115	387.11455_0.75	17062	8408	20944	15640	14568	10416	26361	19929	775	6581	4926	867	1776	5475	507	12351	14843	2892	19496	12164	2623	23877	10581	25465	0.504318	0.0736504	0.629074	0.451359	0.408148	0.203982
																380	0.73	195.051	195.05104_0.73	1412	4231	3307	5697	5938	5122	4788	7346	2297	4455	8872	3445	10529	2344	22791	4926	6764	2138	9024	4806	3168	8161	6435	6265	-1.08198	-0.147058	-0.356969	0.106389	0.141687	0.0157495
																381	0.75	181.072	181.07178_0.75	459	508	56	308	740	355	898	339	9288	19633	18660	10726	8079	17183	4584	26790	0	7979	21940	0	9762	30370	22906	33056	-0.54708	-0.508438	-1.34842	-0.699067	-0.36513	-0.644963
																382	0.75	570.175	570.17533_0.75	0	0	0	0	0	0	0	0	0	874	0	205	0	0	0	1194	546	0	1022	1092	0	1170	1384	780	-0.911153	-0.911153	-0.911153	-0.911153	-0.911153	-0.911153
																383	0.76	191.056	191.05611_0.76	1236	746	2696	4300	3427	3279	3432	1683	18739	50806	68651	34567	8736	18654	21251	64442	28387	10237	80272	69203	8411	38052	81947	39843	-1.28804	-1.56401	-0.861769	-0.606602	-0.730637	-0.754766
																384	0.74	193.035	193.03539_0.74	83	32	104	169	216	198	191	161	706	554	772	1147	1991	594	5387	528	582	929	900	1341	688	550	927	809	-1.07642	-1.66796	-0.936357	-0.634828	-0.482424	-0.536466
																385	0.74	163.061	163.06136_0.74	30	64	42	62	101	41	42	38	685	1018	981	617	500	922	327	1303	1115	442	1233	1300	525	1507	1228	1838	-1.31489	-0.902055	-1.13164	-0.919364	-0.653282	-1.14477
																386	0.74	622.143	622.14344_0.74	0	0	0	0	0	0	0	0	0	1069	1185	260	619	905	199	2191	1393	791	2118	1891	489	932	2249	708	-1.52418	-1.52418	-1.52418	-1.52418	-1.52418	-1.52418
																387	0.73	88.9881	88.98805_0.73	0	0	0	0	31	51	83	0	897	942	1093	2232	2208	1120	917	625	1350	3285	789	1654	2106	2263	2317	1259	-2.0252	-2.0252	-2.0252	-2.0252	-0.709052	-0.521327
																388	0.78	346.056	346.05603_0.78	22065	47298	35454	58339	58863	68492	55151	59700	968	920	2819	2229	546	373	2005	965	534	656	838	1452	943	3470	1518	1983	0.821403	1.18762	1.04918	1.28839	1.29269	1.36546
																389	0.76	179.056	179.0562_0.76	573	1041	1126	1388	1763	1585	1644	1394	1141	1850	2394	1666	680	1186	1637	2041	1455	937	2036	2647	1359	1458	2331	1694	-1.00722	-0.360737	-0.275748	-0.0492354	0.209719	0.094474
																390	0.77	223.046	223.04591_0.77	94	176	144	180	184	158	311	198	1465	2935	2229	4199	1529	1412	4120	3780	2446	2892	4252	2027	2804	2898	5416	3048	-1.3728	-1.02191	-1.13418	-1.00934	-0.997041	-1.08227
																391	0.78	311.099	311.09859_0.78	187	833	837	362	777	541	683	758	1252	796	1823	655	415	1614	508	1809	2481	3371	1689	729	1900	3473	1639	7289	-1.26986	-0.187085	-0.183613	-0.791121	-0.237527	-0.499918
																392	0.77	409.075	409.07548_0.77	0	251	136	0	290	150	166	71	1105	644	3208	309	955	2608	782	1823	3089	4577	1854	866	2208	2033	2068	3319	-2.7364	-0.28847	-0.557444	-2.7364	-0.225075	-0.514439
																393	0.77	209.067	209.06668_0.77	3063	5613	2675	3138	2630	2267	9834	8303	3643	4508	7029	10111	1847	17200	3102	18420	4805	8692	33903	12493	8509	17814	22237	24139	-0.596047	-0.161697	-0.693177	-0.578699	-0.705343	-0.811854
																394	0.79	321.083	321.08279_0.79	1749	1711	1825	1894	1930	2812	4975	3863	3910	4202	5974	5438	3849	7136	7935	8556	5618	5034	9028	4832	5703	10146	7978	8413	-0.828049	-0.847229	-0.790908	-0.758503	-0.742062	-0.413422
																395	0.79	668.145	668.14545_0.79	894	1475	1180	1379	1574	2130	3556	2326	57	65	149	235	69	0	215	0	0	0	0	0	77	0	0	181	1.0212	1.20621	1.12376	1.18134	1.23021	1.34198
																396	0.79	464.119	464.119_0.79	0	0	0	0	51	0	0	49	0	0	14082	75	324	1742	0	2583	28718	3730	19351	25714	2829	20513	21581	8872	-1.57107	-1.57107	-1.57107	-1.57107	-0.309165	-1.57107
																397	0.79	315.12	315.12005_0.79	0	63	39	0	77	0	0	0	7203	10888	3743	33216	61	11349	0	1004	3666	7636	2663	4334	21853	3608	6517	1014	-1.92608	-0.516361	-0.677411	-1.92608	-0.448946	-1.92608
																398	0.81	191.02	191.01973_0.81	1454	2772	1605	3444	5769	6127	5606	4730	12883	8470	39400	8994	21817	18910	6854	19934	76701	4621	21261	99479	34255	18569	16598	10107	-1.24824	-0.841888	-1.18601	-0.705191	-0.380324	-0.342409
																399	0.78	332.077	332.07652_0.78	0	0	0	23	0	0	0	0	0	213	1355	104	229	241	124	1517	1153	316	1403	1186	100	1247	1112	1185	-1.51461	-1.51461	-1.51461	-0.322116	-1.51461	-1.51461
																400	0.8	173.009	173.00926_0.8	392	891	626	1242	1778	2104	1998	1333	4074	2700	10792	2863	6665	6330	2121	6033	5165	1292	6036	6892	2373	6017	5210	3780	-1.39718	-0.809582	-1.0622	-0.571892	-0.315143	-0.194663
																401	0.8	421.135	421.13531_0.8	65	0	91	426	212	96	129	0	769	1954	2101	851	473	857	898	1828	544	235	3123	1165	315	1042	2032	1418	-0.747003	-2.66446	-0.59438	0.105957	-0.21068	-0.570115
																402	0.81	133.014	133.01432_0.81	479	1240	618	1453	993	1719	2305	1114	640	2196	2804	4248	5521	825	3341	3304	2632	2331	2958	3671	2152	1113	3663	2637	-1.09559	-0.328182	-0.890026	-0.200287	-0.507404	-0.0646523
																403	0.8	175.025	175.02488_0.8	571	713	789	759	661	914	1646	1520	1098	1246	1332	1512	969	1738	2548	2060	1227	1573	2243	905	1653	2650	1838	2184	-0.818383	-0.598913	-0.498825	-0.537131	-0.673747	-0.353497
																404	0.79	611.145	611.14507_0.79	0	66	108	0	0	0	414	192	489	1025	798	1492	824	1302	1022	1018	1121	1447	1144	756	1792	852	1049	2069	-2.23606	-0.522639	-0.323732	-2.23606	-2.23606	-2.23606
																405	0.82	167.021	167.02114_0.82	1000	3099	3001	4013	8528	10888	6483	4644	0	132	501	146	246	63	141	145	105	72	154	294	64	31	411	245	0.458164	0.963799	0.949434	1.07934	1.41632	1.52554
																406	0.85	597.043	597.04327_0.85	0	0	0	0	0	0	0	0	0	0	1291	277	235	0	0	882	3078	469	1647	1769	1326	1748	3472	769	-1.2127	-1.2127	-1.2127	-1.2127	-1.2127	-1.2127
																407	0.87	405.018	405.01818_0.87	0	0	0	226	239	244	32	35	0	159	1930	96	0	530	177	1714	3408	1088	2723	2933	2105	2222	3499	1204	-1.93613	-1.93613	-1.93613	0.14598	0.167261	0.175139
																408	0.87	111.009	111.0088_0.87	244	280	55	881	444	392	640	482	1016	842	7103	2354	3564	2170	380	3726	14067	3588	6140	17760	6374	7580	10309	5179	-1.04296	-0.96926	-1.84064	-0.355415	-0.722369	-0.789075
																409	0.92	191.02	191.01974_0.92	583	872	0	4737	2896	5452	3210	1361	0	0	0	12791	0	10813	5094	22187	0	20088	33636	0	0	41196	54632	27681	0.135041	0.260533	-1.86593	0.788051	0.634669	0.831869
																410	0.99	346.056	346.05603_0.99	47	8594	109	19506	20811	20957	12785	14730	679	338	2025	996	207	174	644	361	667	308	532	1573	885	2152	1363	769	-1.61652	0.976857	-1.19782	1.38499	1.41724	1.42072
																411	1.02	167.021	167.02113_1.02	3296	11465	8727	12495	21614	27369	18771	16391	94	335	754	212	228	68	330	447	98	90	174	263	79	128	430	300	0.641374	1.20545	1.08198	1.24438	1.49235	1.59918
																412	1.03	421.135	421.13521_1.03	107	0	151	286	190	93	119	56	1752	5814	3319	1454	588	1377	1673	3302	1360	545	6069	2907	504	2202	4225	2625	-0.8322	-3.04048	-0.671208	-0.372661	-0.563823	-0.897737
																413	1.03	135.031	135.03126_1.03	391	4823	3107	1163	5409	7166	3850	2216	139	176	272	119	652	122	449	379	94	58	335	193	114	179	508	192	-0.105948	1.26955	1.0288	0.490825	1.33233	1.48632
																414	1.04	315.12	315.11997_1.04	0	103	0	0	0	0	0	0	7492	10338	3666	34454	54	10242	0	856	2422	5930	2263	3470	15939	3308	6475	947	-1.73712	-0.211009	-1.73712	-1.73712	-1.73712	-1.73712
																415	1.05	611.145	611.14477_1.05	167	166	192	688	144	319	600	347	1631	2355	1380	3082	994	1534	1374	1163	2080	1877	2363	1861	2478	1271	1438	2994	-1.15355	-1.15752	-1.06122	-0.216488	-1.25162	-0.725199
																416	1.05	332.077	332.07689_1.05	0	0	0	0	0	0	28	0	0	228	1817	0	239	310	34	2000	1196	228	1784	2006	132	1577	1362	1302	-1.41642	-1.41642	-1.41642	-1.41642	-1.41642	-1.41642
																417	1.07	191.02	191.01971_1.07	6848	8545	15731	20026	11789	21074	18920	13733	22586	64644	74568	56524	34907	37738	29110	71735	123997	60299	90927	138900	71478	101212	115489	81273	-1.20631	-1.05216	-0.627218	-0.459133	-0.828076	-0.423616
																418	1.08	87.0088	87.00884_1.08	170	181	288	350	231	329	300	219	408	1048	1064	771	614	699	493	1011	1942	847	1338	2273	1228	1549	1853	1128	-0.978108	-0.931902	-0.589601	-0.445907	-0.752138	-0.491509
																419	1.08	129.02	129.01956_1.08	327	563	535	1104	838	1128	591	1033	737	1866	2211	1759	968	1016	921	1970	3262	1958	2555	3868	2039	2808	3276	2516	-1.15292	-0.714796	-0.755932	-0.171763	-0.394066	-0.15442
																420	1.08	111.009	111.0088_1.08	1203	1506	2961	4123	2037	4057	3921	2698	4500	12570	14657	10414	6594	7437	5745	14908	23800	11446	17612	25755	14582	18693	21554	16140	-1.25807	-1.10294	-0.636057	-0.407438	-0.894367	-0.418582
																421	1.08	405.02	405.02047_1.08	0	0	1032	1228	0	1166	1071	0	1365	2313	2033	1957	1444	1702	1524	2225	2851	1889	2342	2715	2116	2425	2764	2014	-2.44084	-2.44084	0.26796	0.335341	-2.44084	0.315266
																422	1.08	173.009	173.00933_1.08	532	447	905	1150	858	1112	905	776	1243	3771	5397	3092	2184	2025	1945	3777	6658	3201	5321	7956	3715	5815	6441	4077	-1.01103	-1.13405	-0.635578	-0.466269	-0.673266	-0.490014
																423	1.08	130.999	130.99883_1.08	113	169	246	385	129	315	320	287	300	1019	1130	645	495	629	425	1351	1701	909	1376	1925	971	1412	1534	1122	-1.17552	-0.887818	-0.619455	-0.299274	-1.08087	-0.44272
																424	1.1	128.035	128.03539_1.1	433	2201	883	925	5464	3182	2320	2282	1108	2125	4447	3237	1346	2805	660	3578	4579	2234	2977	2424	1580	2320	2354	1939	-1.29368	0.0637322	-0.698777	-0.659983	0.822842	0.371459
																425	1.08	597.043	597.04315_1.08	184	122	391	825	279	538	517	424	418	2843	3378	2338	1231	1287	841	3243	4701	2410	4360	5243	2981	3394	4890	2673	-1.19471	-1.44845	-0.729217	-0.268099	-0.937639	-0.532122
																426	1.22	312.095	312.09502_1.22	1011	1297	701	2116	2100	2191	1479	2380	571	1120	1862	1082	728	432	1154	1818	1510	280	2248	2452	454	1000	1922	2192	-0.158281	0.0510947	-0.466053	0.462488	0.456108	0.491762
																427	1.27	464.119	464.11877_1.27	0	309	75	32	0	65	89	58	13801	22307	55018	45705	1373	51915	1072	69890	152911	45854	162932	125894	16460	160948	138208	127926	-2.7244	-0.799388	-1.2705	-1.55371	-2.7244	-1.31811
																428	2.21	346.093	346.09253_2.21	0	0	0	0	0	0	0	0	940	1207	24	1276	0	784	35	896	548	557	767	615	1265	274	744	1024	-1.4337	-1.4337	-1.4337	-1.4337	-1.4337	-1.4337
																429	2.22	356.121	356.12135_2.22	0	46	0	0	0	0	0	0	7829	19349	1337	24063	74	3167	0	8852	5041	3555	5128	3849	22695	1630	4698	13552	-1.75524	-0.508577	-1.75524	-1.75524	-1.75524	-1.75524
																430	2.43	356.183	356.18294_2.43	0	0	0	0	0	0	0	0	925	184	1699	617	1282	792	1417	403	5714	1336	6464	2315	1922	7957	2041	3319	-1.70086	-1.70086	-1.70086	-1.70086	-1.70086	-1.70086
																431	2.58	356.183	356.18296_2.58	0	0	0	0	0	0	0	0	1379	239	2538	921	2323	740	2404	500	9358	2270	8894	3930	2398	10148	2679	4159	-1.7407	-1.7407	-1.7407	-1.7407	-1.7407	-1.7407
																432	2.77	716.322	716.32164_2.77	0	0	0	0	0	0	0	0	0	0	0	0	0	0	0	0	0	0	0	0	0	0	29	39	-0.195126	-0.195126	-0.195126	-0.195126	-0.195126	-0.195126
																433	2.83	372.178	372.17789_2.83	0	0	0	0	0	0	0	0	739	578	5191	1591	1458	2560	1804	2622	10805	4327	6563	3514	3645	4035	2597	6351	-1.77842	-1.77842	-1.77842	-1.77842	-1.77842	-1.77842
																434	3.02	372.178	372.1777_3.02	0	0	0	0	0	0	0	0	985	727	6368	2242	2214	3766	2711	3209	15536	6202	8604	4287	4372	5833	3949	9133	-1.81356	-1.81356	-1.81356	-1.81356	-1.81356	-1.81356
																435	3.04	815.239	815.23923_3.04	0	0	0	0	0	0	0	0	0	0	0	0	0	0	0	0	0	0	0	45	0	0	0	0	-0.119382	-0.119382	-0.119382	-0.119382	-0.119382	-0.119382
																436	3.04	303.087	303.08747_3.04	404	801	341	1094	1298	1152	1055	1674	289	685	544	627	2414	876	817	435	497	131	939	2085	412	630	494	103	-0.353194	0.162922	-0.481031	0.397991	0.526924	0.436945
																437	3.15	716.322	716.32185_3.15	0	0	0	0	0	0	0	0	9127	35452	84489	24810	24407	30402	6833	78444	141463	27709	100819	156513	22698	113769	112853	101637	-2.06889	-2.06889	-2.06889	-2.06889	-2.06889	-2.06889
																438	3.28	203.083	203.08255_3.28	201	9287	2755	5372	23344	14373	19491	8804	827	1865	4434	5012	2258	1726	1064	3693	7318	1263	3636	7132	1752	4239	5746	2937	-1.84026	0.60052	-0.173285	0.251941	1.18745	0.878622
																439	3.44	137.024	137.02442_3.44	414	764	430	1086	1122	987	871	1275	151	640	50	41	817	345	403	68	470	278	267	529	331	341	206	102	0.110164	0.518639	0.135444	0.753104	0.774845	0.689378
																440	3.44	355.104	355.10379_3.44	0	0	99	341	232	116	126	84	1573	4549	9951	1715	841	2101	2618	6021	5605	724	11265	12869	960	4881	8352	3145	-2.739	-2.739	-0.840299	-0.334955	-0.492334	-0.775554
																441	3.44	193.051	193.05082_3.44	0	0	46	175	113	47	68	30	541	1264	2728	442	233	589	781	1913	1558	270	3190	3840	285	1504	2322	1112	-2.4988	-2.4988	-0.797829	-0.212297	-0.404015	-0.788409
																442	3.44	241.072	241.07173_3.44	102	63	203	310	176	152	189	154	562	988	1746	5299	2274	1278	4423	4265	2607	2410	3565	3690	2640	2968	7151	1226	-1.22887	-1.49147	-0.853703	-0.622906	-0.931506	-1.01142
																443	3.48	197.045	197.04537_3.48	725	1371	896	1788	1748	2351	2034	3072	311	1637	618	1723	1835	560	954	333	1003	674	666	1474	574	418	363	152	-0.156528	0.32578	0.00378234	0.52681	0.509682	0.734036
																444	3.51	815.239	815.23893_3.51	0	39	0	0	0	0	0	0	2343	3090	8505	5893	8992	2577	6402	4696	12608	3669	8122	14140	7721	7494	7515	8224	-1.95775	-0.747619	-1.95775	-1.95775	-1.95775	-1.95775
																445	3.62	461.167	461.16663_3.62	49	0	75	101	120	97	110	72	323	875	1270	1155	831	687	1480	1536	1271	432	1824	2757	489	1137	2747	527	-0.994836	-2.94004	-0.784973	-0.638196	-0.553183	-0.658125
																446	3.63	507.172	507.17239_3.63	69	0	71	135	146	144	155	105	461	1396	2295	1995	1219	639	2447	2647	1647	632	3339	4534	886	1679	5040	1117	-0.981189	-3.02059	-0.967597	-0.661865	-0.624592	-0.631155
																447	3.67	463.182	463.1823_3.67	0	0	0	0	0	0	0	0	688	2188	4989	930	693	715	1127	2884	3076	383	5901	7512	469	1960	5072	1412	-1.71174	-1.71174	-1.71174	-1.71174	-1.71174	-1.71174
																448	3.71	233.012	233.0125_3.71	0	0	0	0	0	0	0	0	31	96	57	140	211	20	566	56	0	89	91	60	45	62	93	0	-1.11907	-1.11907	-1.11907	-1.11907	-1.11907	-1.11907
																449	3.77	249.088	249.08804_3.77	15701	33645	5374	44054	28930	47068	94037	30333	213	1320	17807	1102	2613	810	364	3441	46184	663	7361	43040	86	10681	18348	537	0.485855	0.839711	-0.0119365	0.964862	0.76961	0.995587
																450	3.77	205.098	205.09818_3.77	409	920	228	1148	987	1276	2449	872	0	76	515	98	119	0	39	151	1175	36	217	1230	26	375	497	53	0.368909	0.739565	0.101723	0.840797	0.771707	0.88913
																451	3.8	463.182	463.18194_3.8	0	0	0	108	68	0	0	0	1857	6807	12348	2303	1537	2374	2129	7107	6975	750	14828	20215	1074	4614	13593	3681	-2.02473	-2.02473	-2.02473	-0.417518	-0.574558	-2.02473
																452	3.82	145.051	145.05071_3.82	0	0	0	0	0	37	39	36	424	688	1937	1146	328	1039	352	1347	2609	1139	2402	4141	1850	1877	2982	1039	-1.9801	-1.9801	-1.9801	-1.9801	-1.9801	-0.597105
																453	3.84	137.025	137.02451_3.84	975	3194	1584	3489	3672	3911	3618	6184	1188	3868	6432	3601	9813	3145	3339	3101	5882	2817	5144	8846	2549	3235	4989	3529	-1.16451	-0.103742	-0.730694	-0.0247682	0.0209322	0.0773022
																454	3.88	665.187	665.18749_3.88	0	0	0	56	130	71	108	0	552	941	4494	407	416	1070	617	3449	1044	124	2969	3212	0	1008	3268	986	-1.97159	-1.97159	-1.97159	-0.412227	-0.090194	-0.321494
																455	4.02	521.188	521.18754_4.02	1416	1210	2036	4216	4331	2543	4699	2829	14931	38452	66242	59605	35405	25238	67381	69105	50481	35126	86880	112910	23846	52057	127749	32536	-1.37127	-1.45564	-1.1764	-0.785797	-0.771356	-1.05708
																456	4.03	375.13	375.12992_4.03	0	0	0	0	0	0	0	0	349	867	669	1471	1221	1481	1315	4064	954	2704	2143	1686	1045	1719	4166	711	-1.69736	-1.69736	-1.69736	-1.69736	-1.69736	-1.69736
																457	4.03	431.192	431.19216_4.03	0	0	67	167	117	115	48	60	794	2097	4659	825	533	909	751	2679	2936	409	5487	6382	556	2095	5170	1830	-2.59358	-2.59358	-0.784172	-0.395977	-0.547231	-0.554559
																458	4.1	199.098	199.09762_4.1	0	0	0	52	0	0	0	0	230	697	960	955	41	862	104	1119	3037	1024	1084	1952	1210	833	1470	886	-1.69576	-1.69576	-1.69576	-0.216018	-1.69576	-1.69576
																459	4.14	187.007	187.00712_4.14	0	0	37	0	0	0	0	0	237	211	979	267	169	462	75	117	428	823	488	2355	580	159	1697	101	-1.60153	-1.60153	-0.169779	-1.60153	-1.60153	-1.60153
																460	4.16	665.188	665.18788_4.16	0	0	0	0	75	0	0	0	428	855	2386	357	407	728	638	2478	752	76	2307	2369	109	856	2415	751	-1.70664	-1.70664	-1.70664	-1.70664	-0.0923013	-1.70664
																461	4.2	431.192	431.19211_4.2	0	0	57	216	112	68	99	0	1278	3777	6690	1628	960	1429	2037	3686	4022	672	8664	11954	969	4356	9821	2399	-2.44157	-2.44157	-0.853455	-0.336846	-0.59156	-0.785048
																462	4.2	236.093	236.09285_4.2	0	0	0	0	0	0	0	0	2830	3274	6774	4706	1525	6553	2129	4719	6588	5448	4511	6275	5537	5033	7194	2242	-1.83273	-1.83273	-1.83273	-1.83273	-1.83273	-1.83273
																463	4.24	481.255	481.25509_4.24	0	0	0	0	0	0	0	0	0	140	223	2773	1055	245	2828	1714	932	2207	443	713	1399	342	2569	77	-1.47989	-1.47989	-1.47989	-1.47989	-1.47989	-1.47989
																464	4.24	240.124	240.12417_4.24	0	0	0	0	0	0	0	0	4409	6286	11185	33218	24138	9650	34956	29072	21067	30493	14917	18240	26188	13261	40266	4454	-1.96976	-1.96976	-1.96976	-1.96976	-1.96976	-1.96976
																465	4.25	375.131	375.13096_4.25	726	2422	977	2041	2248	3500	2549	3471	0	98	277	96	232	0	427	104	100	0	226	0	0	154	312	0	0.72561	1.18249	0.838214	1.11759	1.15422	1.32211
																466	4.3	345.156	345.15567_4.3	225	161	251	1248	483	406	508	193	4903	14569	26235	7559	4273	6939	10560	22680	17369	3142	34092	45179	3125	15986	42196	11153	-1.34363	-1.50423	-1.29116	-0.521533	-0.97706	-1.06039
																467	4.34	375.166	375.16623_4.34	0	0	0	35	0	0	0	0	296	526	1962	516	230	535	442	470	1218	256	1683	1670	287	1384	2617	776	-1.69932	-1.69932	-1.69932	-0.350704	-1.69932	-1.69932
																468	4.4	236.093	236.09275_4.4	0	0	0	0	0	0	0	0	3529	3850	8023	6493	5235	5454	7346	7028	13547	7630	11719	12507	5731	9148	14037	5518	-1.8907	-1.8907	-1.8907	-1.8907	-1.8907	-1.8907
																469	4.48	269.103	269.10302_4.48	0	0	0	128	52	0	93	41	257	458	544	3656	1572	588	1234	1001	1176	1746	1245	1642	2340	873	2622	277	-2.14498	-2.14498	-2.14498	-0.189876	-0.548932	-2.14498
																470	4.53	345.156	345.15559_4.53	0	0	22	92	45	68	0	0	591	1557	3051	563	331	601	688	1036	2081	295	3198	4382	395	1512	2695	913	-2.10702	-2.10702	-0.867114	-0.303592	-0.585468	-0.422761
																471	4.56	539.213	539.21335_4.56	117	66	139	276	182	132	208	159	904	2972	4790	1797	893	1605	2195	4936	2787	714	6932	8236	936	2812	8245	2233	-1.129	-1.43473	-1.03698	-0.670612	-0.893019	-1.06458
																472	4.56	665.187	665.18737_4.56	161	60	0	377	321	239	260	165	1788	3686	12991	1678	2702	3853	4408	11805	6545	1485	14026	20736	1246	6495	18193	5972	-0.933197	-1.36212	-3.16409	-0.5634	-0.633291	-0.761497
																473	4.58	403.14	403.13981_4.58	0	0	0	0	0	0	0	0	0	0	0	0	0	0	0	0	0	0	0	0	0	0	0	0	#N/A	#N/A	#N/A	#N/A	#N/A	#N/A
																474	4.59	240.124	240.12399_4.59	0	0	0	0	0	0	0	0	1902	1842	5230	4320	2636	3988	3213	5254	6969	4793	5034	4658	4108	3863	7767	2345	-1.82363	-1.82363	-1.82363	-1.82363	-1.82363	-1.82363
																475	4.72	537.198	537.19771_4.72	597	202	673	1499	1147	1055	969	664	5433	13808	23928	14221	8845	9317	20948	30594	17068	7923	30134	45810	6567	16598	45491	10610	-1.17432	-1.73933	-1.11184	-0.694293	-0.833847	-0.877441
																476	4.73	375.166	375.16625_4.73	0	0	103	309	100	159	44	28	1223	4273	8052	1418	1118	1698	1660	2819	5116	606	7581	10798	774	3893	8450	3015	-2.63176	-2.63176	-0.721726	-0.273967	-0.733772	-0.544778
																477	4.78	505.193	505.1927_4.78	0	0	0	70	110	48	63	35	267	768	1033	951	570	342	1327	1435	894	348	1385	1956	382	909	2387	474	-2.28401	-2.28401	-2.28401	-0.448606	-0.255727	-0.609563
																478	4.84	377.182	377.18183_4.84	50	0	0	195	90	78	94	0	757	2069	3379	1574	697	910	1524	2771	2334	457	4931	7478	512	2233	7050	1141	-0.803052	-2.39276	-2.39276	-0.25734	-0.567408	-0.624787
																479	4.91	809.23	809.22955_4.91	423	151	483	1937	1169	462	482	287	9571	21979	41507	9554	8648	13347	21535	39190	26090	3787	47022	61635	5522	22581	55644	15191	-1.23377	-1.72424	-1.17061	-0.509289	-0.749744	-1.19178
																480	4.92	459.187	459.1873_4.92	0	0	0	0	0	0	36	0	315	167	409	147	152	314	107	2560	1590	1485	1497	635	516	1585	1314	2153	-1.66443	-1.66443	-1.66443	-1.66443	-1.66443	-1.66443
																481	5	665.187	665.18746_5	0	0	132	0	261	117	147	0	1143	2794	8691	1760	1695	2404	3551	8925	4626	1037	9614	14262	780	4205	13490	2964	-2.32881	-2.32881	-0.512876	-2.32881	-0.261994	-0.557266
																482	5.09	240.124	240.12404_5.09	0	0	0	0	0	0	0	0	248	316	668	946	3545	431	3820	1091	1162	1333	1005	1249	2343	886	1773	922	-1.66193	-1.66193	-1.66193	-1.66193	-1.66193	-1.66193
																483	5.1	377.182	377.18177_5.1	0	0	55	249	151	151	0	0	702	2537	4080	1481	584	1057	1481	3518	2347	479	4964	6865	624	2476	6506	1779	-2.2548	-2.2548	-0.699026	-0.12031	-0.312015	-0.312015
																484	5.17	551.213	551.21344_5.17	277	70	306	703	485	456	444	312	1799	5837	9646	6896	3855	4117	9877	13918	7283	3300	14966	21417	2724	6946	22485	4472	-1.13257	-1.84355	-1.0811	-0.651129	-0.843021	-0.874894
																485	5.22	345.134	345.13435_5.22	61	0	84	123	109	95	94	0	140	330	627	445	454	408	852	1063	516	739	825	1399	360	603	1882	467	-0.599588	-2.57744	-0.447615	-0.266433	-0.323843	-0.389153
																486	5.22	363.145	363.14499_5.22	170	115	337	451	523	471	561	306	665	2562	3874	2926	2917	2834	6874	9803	3383	3318	5710	9446	2213	3868	13776	3426	-1.29946	-1.52014	-0.913113	-0.748592	-0.664963	-0.724092
																487	5.29	389.124	389.12428_5.29	0	57	22	201	111	103	49	57	5032	14572	28218	6444	4478	7313	11244	23161	19029	1951	34816	47428	2478	14950	35560	9540	-2.87622	-1.30973	-1.67334	-0.827695	-1.05484	-1.08345
																488	5.35	507.208	507.20838_5.35	147	39	238	407	260	270	346	217	1509	4386	7535	8149	3322	2577	8342	9651	6053	2333	11575	16826	2473	5571	18933	3174	-1.25746	-1.91956	-1.01694	-0.749107	-0.972809	-0.95397
																489	5.38	377.161	377.16052_5.38	0	50	104	201	0	171	251	179	623	1234	1587	8987	4837	1488	10094	5564	1786	3149	3504	6419	1840	2566	11422	1326	-2.73472	-1.09726	-0.794826	-0.522644	-2.73472	-0.589417
																490	5.38	809.229	809.2293_5.38	54	0	92	367	321	145	0	0	308	740	1304	305	1246	1925	866	4905	1449	0	1204	2125	284	1347	1515	873	-0.558796	-2.18207	-0.344827	0.210971	0.15717	-0.162083
																491	5.4	335.041	335.04091_5.4	0	0	0	0	0	0	0	0	630	1144	877	1155	769	1722	2618	3815	937	597	4514	4080	514	2206	6655	225	-1.68894	-1.68894	-1.68894	-1.68894	-1.68894	-1.68894
																492	5.42	823.245	823.24544_5.42	0	75	133	695	306	224	194	0	2622	7085	13603	3229	2193	3968	7459	12457	9081	1723	17111	21907	2091	7353	22390	4543	-2.85369	-1.12647	-0.900034	-0.246331	-0.570637	-0.693956
																493	5.43	345.135	345.1347_5.43	0	36	74	0	101	82	49	0	179	409	467	712	346	384	648	1059	554	619	951	1607	312	721	2175	582	-2.27018	-0.6778	-0.362428	-2.27018	-0.226217	-0.317478
																494	5.49	465.14	465.14029_5.49	163	33	170	495	375	0	192	0	4181	7833	31830	4152	3630	7747	7459	18963	9019	749	21806	23924	899	7358	19039	4403	-0.811229	-1.42753	-0.794998	-0.382421	-0.489598	-2.79745
																495	5.52	377.161	377.16094_5.52	0	36	89	189	121	112	218	114	213	617	637	1594	767	476	1625	1316	644	608	1000	1924	583	852	2979	493	-3.00596	-1.15625	-0.696035	-0.312906	-0.539785	-0.579105
																496	5.54	391.14	391.14002_5.54	0	0	0	0	0	0	0	0	113	319	646	1676	558	326	794	652	927	1413	705	359	1179	591	1220	316	-1.59593	-1.59593	-1.59593	-1.59593	-1.59593	-1.59593
																497	5.59	809.23	809.2295_5.59	1062	391	1141	4416	3182	1284	1426	589	21083	43333	69092	24830	21963	32219	43207	66851	48612	9200	68247	78168	13603	41711	78541	26736	-1.20442	-1.70242	-1.16866	-0.494172	-0.657507	-1.10981
																498	5.59	427.114	427.11425_5.59	341	102	414	1521	922	336	467	0	5366	10014	14620	5633	4961	8027	9854	14522	10080	2308	13484	14900	2974	9285	15368	6862	-0.855991	-1.38829	-0.770431	-0.196484	-0.417275	-0.862506
																499	5.61	243.066	243.06618_5.61	124	74	82	296	145	55	195	55	829	1673	2269	1004	1022	1271	1617	1987	1775	389	2133	2166	634	1710	2145	1163	-0.884784	-1.18053	-1.12173	-0.386229	-0.795141	-1.35049
																500	5.6	845.206	845.20645_5.6	0	0	122	0	0	124	129	0	914	1238	1214	1020	802	1109	1300	1435	1363	572	1419	1206	689	1368	1388	1290	-2.06236	-2.06236	-0.179502	-2.06236	-2.06236	-0.173197
																501	5.62	647.177	647.17725_5.62	72	0	96	182	110	0	0	0	431	835	1397	492	502	768	781	1405	998	315	1277	1451	337	861	1411	700	-0.38462	-2.17034	-0.265959	-0.00207497	-0.209802	-2.17034
																502	5.63	181.087	181.08709_5.63	0	0	0	53	77	0	26	0	3768	5377	11619	10580	2138	10130	2876	7547	15979	11049	11700	15708	19300	11972	14041	6921	-2.1939	-2.1939	-2.1939	-0.848935	-0.724085	-2.1939
																503	5.65	671.089	671.08912_5.65	0	0	0	0	0	0	0	0	97	503	127	1223	247	1431	3863	3290	415	279	5125	4124	170	1493	9022	0	-1.49131	-1.49131	-1.49131	-1.49131	-1.49131	-1.49131
																504	5.65	273.04	273.04026_5.65	0	0	0	0	0	0	0	0	671	1118	599	1364	966	1764	3240	2416	735	1008	2915	2738	846	1822	3942	203	-1.68698	-1.68698	-1.68698	-1.68698	-1.68698	-1.68698
																505	5.65	809.229	809.22949_5.65	1297	486	1466	5185	3063	1300	1329	732	23914	42675	62304	23881	20396	33271	40935	60874	46514	11142	63409	68789	14505	41062	65967	28206	-1.14657	-1.64861	-1.08392	-0.437844	-0.707059	-1.14539
																506	5.66	427.114	427.11421_5.66	354	100	501	1504	906	458	0	202	5997	10687	12258	5227	5139	7122	9609	13300	9355	2725	12326	11762	3015	9813	12000	6485	-0.822009	-1.38129	-0.668342	-0.181965	-0.406219	-0.708046
																507	5.73	426.106	426.10647_5.73	96	0	94	373	286	181	207	124	1283	3323	2590	1960	1527	1526	4094	3405	3653	1476	5533	6834	1895	3933	6001	2177	-1.03505	-3.18167	-1.04484	-0.403893	-0.527406	-0.740163
																508	5.74	807.214	807.21409_5.74	111	0	102	454	304	0	0	82	1525	4508	3480	2178	1692	1916	4952	4543	4639	1863	8243	3534	1934	5027	3382	2668	-0.673472	-2.54297	-0.70667	-0.120387	-0.277876	-2.54297
																509	5.73	181.087	181.087_5.73	0	0	0	0	0	60	0	0	1488	2624	3778	3965	477	3326	585	3414	9054	3933	4428	8025	6791	3353	5484	2730	-1.88403	-1.88403	-1.88403	-1.88403	-1.88403	-0.481778
																510	5.77	403.14	403.13996_5.77	0	0	0	0	0	0	0	0	1129	3305	3043	4908	3672	5343	3845	19535	6613	9709	12838	12705	3894	10669	26679	2995	-1.86154	-1.86154	-1.86154	-1.86154	-1.86154	-1.86154
																511	5.77	447.094	447.09352_5.77	60	69	142	309	292	180	122	0	1799	3285	6401	4855	1426	3064	5096	7196	4357	1640	8660	8866	1227	5052	7524	2180	-1.25805	-1.19613	-0.876267	-0.531625	-0.556709	-0.771159
																512	5.79	303.051	303.05117_5.79	675	224	246	2189	687	307	614	310	11013	23163	48589	13665	16745	16766	22643	51028	30974	8780	48822	82401	9574	28484	76200	27593	-1.07065	-1.58038	-1.53709	-0.526972	-1.0625	-1.43473
																513	5.8	823.245	823.24499_5.8	0	0	0	702	443	0	321	0	2821	6784	11684	2731	2624	4095	6973	10568	8346	1548	14196	15832	1977	6627	14743	4069	-2.28313	-2.28313	-2.28313	0.0127206	-0.147292	-2.28313
																514	5.84	647.177	647.17729_5.84	240	0	593	656	357	476	504	177	833	2600	8561	2016	2190	2506	3388	10208	3321	2749	5275	13716	2111	3470	17417	6643	-0.828841	-3.39791	-0.408765	-0.361876	-0.64443	-0.51083
																515	5.89	823.245	823.24542_5.89	0	88	1057	3948	2184	1037	957	397	15117	33804	41374	19826	14784	22142	34706	44302	35517	12167	49977	51482	13216	33020	52896	20224	-3.62162	-1.76448	-0.745128	-0.204737	-0.447525	-0.752962
																516	5.89	434.122	434.12208_5.89	609	217	701	2314	1244	570	827	327	8438	16041	17752	9827	7789	11568	16297	18449	16063	6145	20873	20576	6903	15239	18938	11288	-1.10708	-1.65915	-1.03181	-0.392892	-0.724941	-1.14249
																517	5.89	403.104	403.1037_5.89	37	0	102	194	115	53	0	42	474	1052	1175	653	533	716	955	1022	1095	467	1275	1289	572	1101	1127	657	-0.894706	-2.57471	-0.429864	-0.135028	-0.374852	-0.730031
																518	5.9	661.193	661.19251_5.9	87	0	0	380	169	0	115	79	982	1756	2272	1502	863	1300	1796	2055	1915	880	2113	2343	878	1750	2259	1211	-0.597	-2.46836	-2.46836	0.0136849	-0.32197	-2.46836
																519	6	809.23	809.22988_6	253	52	239	882	588	189	0	121	4565	11148	27545	4955	4383	8148	11174	22298	12549	1710	24776	29581	2083	9738	27536	6222	-0.891676	-1.5479	-0.915291	-0.373613	-0.54182	-1.01266
																520	5.99	427.114	427.11429_5.99	64	0	89	322	236	94	0	63	1488	3028	6365	1747	1232	2210	2841	5390	3049	670	6204	7363	795	2844	7615	1745	-0.947856	-2.69698	-0.810911	-0.276747	-0.405826	-0.788209
																521	6.04	273.041	273.04052_6.04	0	0	107	165	33	60	53	117	302	294	730	491	517	533	886	1817	630	435	1419	1657	376	676	2767	741	-2.54218	-2.54218	-0.36526	-0.165701	-0.906967	-0.631748
																522	6.06	243.066	243.06629_6.06	25	44	104	252	192	38	174	104	665	755	1756	1578	567	1759	694	2024	388	1223	1206	2043	1324	985	1618	688	-1.65926	-1.33964	-0.852657	-0.351435	-0.505445	-1.42258
																523	6.08	485.124	485.1242_6.08	0	0	0	0	0	0	0	0	0	0	0	0	0	0	0	0	0	30	0	63	0	0	68	21	-0.343137	-0.343137	-0.343137	-0.343137	-0.343137	-0.343137
																524	6.14	807.214	807.21425_6.14	0	0	146	481	354	0	0	130	1877	5914	4878	3022	2162	2877	6743	6539	6573	2494	9836	13358	2415	6223	12827	2995	-2.40617	-2.40617	-0.568156	-0.132934	-0.244846	-2.40617
																525	6.14	426.106	426.10637_6.14	195	117	198	856	467	348	371	240	3430	9784	7344	5217	3505	4425	9224	10057	10523	3789	14923	17309	3761	9757	17617	5179	-1.30907	-1.57116	-1.30124	-0.550046	-0.860962	-1.01188
																526	6.26	491.213	491.21333_6.26	179	81	300	643	497	479	509	160	2526	7746	13644	14004	6618	4435	9259	16208	8794	4047	18209	23642	4187	8271	27475	3569	-1.35846	-1.751	-1.1028	-0.725347	-0.852864	-0.871128
																527	6.27	555.224	555.22361_6.27	0	0	99	57	0	102	27	30	233	821	870	1258	494	414	1077	1277	837	412	1396	2250	360	814	2269	614	-2.26578	-2.26578	-0.290492	-0.525104	-2.26578	-0.277804
																528	6.32	823.245	823.24529_6.32	50	26	0	0	51	58	0	0	897	2005	3931	964	712	1351	2215	3725	2717	528	4983	6792	613	2366	6895	929	-0.656769	-0.90365	-2.15543	-2.15543	-0.649287	-0.600686
																529	6.33	557.239	557.23889_6.33	28	0	0	165	115	118	83	77	343	1062	1851	872	608	639	1426	1904	1205	682	2369	4024	503	1295	3775	787	-1.09373	-2.58995	-2.58995	-0.310124	-0.469698	-0.458316
																530	6.38	493.229	493.22911_6.38	154	78	205	692	464	309	376	98	2814	7317	12538	13451	6911	4489	9721	14636	7855	3664	17126	22605	3500	7753	25711	3740	-1.35196	-1.68128	-1.21346	-0.624396	-0.817932	-1.01478
																531	6.39	807.214	807.21439_6.39	0	0	0	194	163	0	89	0	607	1632	2027	851	689	755	1822	2292	2131	404	3498	6653	566	2108	5046	973	-2.07609	-2.07609	-2.07609	-0.0747151	-0.140221	-2.07609
																532	6.37	661.193	661.19289_6.37	105	70	276	183	75	304	333	70	480	1603	3090	2695	943	1831	2391	4487	2322	2450	4025	8952	1372	3256	12393	2563	-1.17813	-1.39155	-0.669354	-0.885686	-1.35524	-0.618483
																533	6.42	505.229	505.22906_6.42	143	48	179	446	283	249	219	215	1663	4579	8151	7008	4586	2299	8624	7914	6011	2751	10752	15243	3234	5358	15898	3281	-1.26573	-1.81075	-1.1536	-0.697667	-0.924838	-0.98876
																534	6.42	445.208	445.20774_6.42	0	0	54	96	39	0	95	0	259	711	1379	1231	726	561	1264	1448	1052	0	1577	2692	470	1079	2700	538	-1.96084	-1.96084	-0.390606	-0.167093	-0.51696	-1.96084
																535	6.44	499.14	499.13972_6.44	0	0	0	0	0	0	0	0	0	0	74	0	31	0	0	0	0	0	0	82	30	60	99	0	-0.498921	-0.498921	-0.498921	-0.498921	-0.498921	-0.498921
																536	6.47	555.224	555.22366_6.47	65	0	40	198	73	131	203	0	490	1359	2668	2607	1071	963	2419	3203	2313	954	3886	6352	810	2159	6559	1373	-0.85378	-2.64924	-1.05991	-0.380606	-0.804483	-0.556095
																537	6.48	491.214	491.2136_6.48	0	0	262	848	463	302	401	146	3377	10521	19723	18269	8417	6304	11523	22061	13330	4570	23733	34700	5092	11339	38932	3912	-2.99137	-2.99137	-0.818325	-0.364151	-0.598155	-0.763384
																538	6.57	493.229	493.22897_6.57	304	130	484	1199	794	584	730	456	4152	14931	22364	22226	11369	7460	24642	25754	17821	7210	32202	46974	7529	18164	49592	10776	-1.37657	-1.79208	-1.14908	-0.705341	-0.906952	-1.05721
																539	6.57	647.177	647.17714_6.57	0	95	114	377	206	167	172	0	411	742	3553	464	644	1277	815	3417	1085	366	1816	2192	327	1248	2753	1030	-2.70689	-0.617819	-0.535127	0.00740259	-0.266748	-0.361952
																540	6.57	809.23	809.22965_6.57	0	0	0	584	605	172	0	0	0	679	2763	0	2975	4295	1351	7933	2560	0	2394	3492	603	2928	2426	1552	-1.70655	-1.70655	-1.70655	0.502545	0.514698	0.0820083
																541	6.62	505.229	505.22915_6.62	162	110	270	559	325	0	342	216	2065	6834	12958	11550	5938	3435	13707	11983	8484	3394	15231	25808	3681	7935	24350	4683	-1.07575	-1.2415	-0.857024	-0.545412	-0.777635	-3.27626
																542	6.66	809.23	809.22969_6.66	215	115	264	824	904	235	285	149	486	746	3189	544	3635	5262	1920	9965	3579	389	3043	4633	769	3433	3018	2030	-0.924333	-1.28809	-0.804969	-0.143215	-0.0893437	-0.872621
																543	6.66	491.213	491.21323_6.66	60	0	117	0	93	118	135	48	616	1812	3303	2682	1223	1037	2686	3207	2479	769	4273	7116	885	2089	7004	1546	-0.891809	-2.63765	-0.610663	-2.63765	-0.707321	-0.60708
																544	6.71	521.26	521.26022_6.71	0	0	111	0	114	114	0	73	387	1064	1888	1378	699	473	1669	2055	1345	520	2288	3385	608	1321	3684	778	-2.19924	-2.19924	-0.306161	-2.19924	-0.295559	-0.295559
																545	6.76	323.077	323.07709_6.76	0	0	0	0	0	0	0	0	352	1428	766	1576	682	2073	1953	3486	1455	812	2026	2173	268	1146	3004	109	-1.65804	-1.65804	-1.65804	-1.65804	-1.65804	-1.65804
																546	6.78	661.193	661.19272_6.78	142	0	263	213	153	0	253	0	231	621	1629	676	537	484	685	2005	1022	906	1213	3029	590	691	4256	1828	-0.309033	-2.4451	-0.0461203	-0.136071	-0.277206	-2.4451
																547	6.8	647.177	647.1769_6.8	0	331	1362	1928	1336	1670	2424	604	2808	9559	26859	6884	5334	13100	9430	37912	12359	9972	21945	38924	5478	15541	54594	19559	-3.70923	-1.13878	-0.51758	-0.364967	-0.526044	-0.428053
																548	6.88	647.177	647.17676_6.88	0	270	529	1145	1046	672	1051	341	2192	8266	18538	7601	5408	10097	9038	28344	10359	8293	19860	36189	6512	13731	46524	10620	-3.55108	-1.09426	-0.801797	-0.466015	-0.505339	-0.69775
																549	6.88	323.077	323.07746_6.88	0	0	0	0	0	0	0	0	397	1357	743	1414	917	1787	2353	3021	1224	1059	2372	2556	463	1340	2716	135	-1.67263	-1.67263	-1.67263	-1.67263	-1.67263	-1.67263
																550	6.9	485.124	485.12397_6.9	360	145	499	408	332	1040	1289	363	574	1484	5027	1083	1926	1562	1245	5888	5109	3900	4513	5847	3020	4154	7313	6833	-0.9039	-1.45981	-0.7043	-0.827384	-0.953399	-0.255355
																551	6.98	661.192	661.1925_6.98	118	68	91	379	311	121	0	0	739	2229	4671	1777	948	1260	2225	4594	2574	842	4332	6891	734	2145	7274	1658	-0.676342	-0.910931	-0.786935	-0.179621	-0.263802	-0.665655
																552	7	645.162	645.16183_7	47	0	0	183	126	121	120	38	416	1358	2841	939	1162	1254	1849	3362	1683	784	3227	4725	651	1220	5509	1394	-0.942808	-2.6229	-2.6229	-0.357655	-0.51834	-0.535773
																553	7.06	287.056	287.05595_7.06	45	0	108	161	96	39	65	85	198	363	454	1321	1050	407	2270	847	792	738	1311	1558	503	1016	2274	732	-0.959565	-2.88313	-0.523291	-0.324258	-0.582001	-1.03083
																554	7.12	647.177	647.17714_7.12	0	57	321	402	0	414	587	52	528	1996	6158	1505	1299	2263	1849	7586	2598	2378	4142	8441	1195	3002	13082	4118	-2.79088	-1.08159	-0.360189	-0.266259	-2.79088	-0.253981
																555	7.17	661.193	661.19266_7.17	466	292	732	1305	868	1314	1574	424	1525	5878	10601	16468	4221	7305	8978	16453	7373	9826	13918	25611	5928	10007	37470	10103	-1.20541	-1.46561	-0.954026	-0.632178	-0.859165	-0.628352
																556	7.35	645.161	645.1612_7.35	0	0	82	169	0	0	125	54	196	692	752	1152	791	548	947	1020	806	1603	1122	2626	869	996	3336	791	-2.17533	-2.17533	-0.371834	-0.0793205	-2.17533	-2.17533
																557	7.46	287.056	287.05626_7.46	0	0	0	36	0	0	0	0	254	594	1574	319	433	366	476	1386	830	254	1389	2654	226	605	2381	829	-1.69532	-1.69532	-1.69532	-0.333006	-1.69532	-1.69532
																558	7.55	238.892	238.89169_7.55	3306	4137	4631	4754	4578	4530	4679	4334	5101	4988	0	5241	0	5153	5530	5725	5422	5342	5560	0	5484	5582	0	6066	0.372374	0.454196	0.495358	0.504923	0.491158	0.487311
																559	7.58	499.14	499.13974_7.58	151	109	255	123	120	293	562	183	540	1427	2916	4207	3119	1508	4064	4316	3954	5269	4434	5759	4248	3686	9328	2577	-1.14575	-1.32131	-0.863499	-1.25622	-1.26952	-0.788672
																560	7.6	661.193	661.19297_7.6	35	0	113	138	95	180	221	48	144	482	1122	1639	546	715	758	1311	743	700	1090	2480	444	822	3100	962	-1.14253	-2.94843	-0.556126	-0.456083	-0.642973	-0.323078
																561	7.82	523.255	523.255_7.82	68	0	0	195	148	147	143	108	444	1617	2477	1750	662	826	1628	2301	2040	605	3097	5992	542	1424	6344	993	-0.816347	-2.68254	-2.68254	-0.356103	-0.4766	-0.479562
																562	7.9	499.14	499.13983_7.9	267	101	318	213	173	582	684	252	362	870	3038	820	1191	983	1039	3116	2905	1952	2569	4140	1892	2297	4562	4011	-0.796793	-1.3984	-0.688609	-0.936634	-1.06536	-0.314536
																563	8	238.892	238.89161_8	3911	0	0	4778	5108	4879	5093	5107	5619	0	5516	0	5771	5688	5689	5710	5963	0	0	5813	6209	6503	6089	6172	0.61437	-2.18699	-2.18699	0.681764	0.704243	0.688805
																564	8.13	485.124	485.12418_8.13	979	665	1830	1699	1740	4941	6215	1050	9828	13212	42336	8289	12028	19306	7962	45592	28315	31182	34272	38138	35594	30730	58376	30081	-1.29026	-1.50513	-0.942732	-0.983998	-0.97075	-0.390909
																565	8.13	553.111	553.11131_8.13	0	109	228	293	236	662	757	150	997	1587	3722	902	1310	2068	906	4607	2747	3422	3091	3514	3365	3161	4391	2944	-3.32105	-1.02653	-0.669521	-0.548174	-0.652837	-0.153839
																566	8.29	483.108	483.1083_8.29	88	0	0	79	0	147	0	0	187	627	1463	410	932	664	863	2214	772	1527	1212	1769	1014	646	3902	1747	-0.267427	-2.02023	-2.02023	-0.309173	-2.02023	-0.0688667
																567	8.49	238.892	238.89159_8.49	4623	0	5396	0	5118	5282	5657	5214	0	0	0	6102	5982	5940	0	6074	0	0	0	0	6688	7047	0	6689	1.17923	-1.477	1.2276	-1.477	1.21105	1.22092
																568	8.55	483.108	483.10843_8.55	354	182	696	507	716	1434	2030	415	1506	5830	12579	5925	9039	5548	7174	13901	9132	16443	11025	20294	8769	8096	30525	16814	-1.27977	-1.63875	-0.914974	-1.08594	-0.899687	-0.52491
																569	8.59	285.04	285.04044_8.59	0	124	95	327	227	139	177	76	191	1315	3875	823	1611	1354	823	2696	2702	531	1284	4567	582	1170	5710	2008	-3.06292	-0.711155	-0.839741	-0.24307	-0.419273	-0.656034
																570	8.64	331.191	331.19138_8.64	82	0	32	128	105	104	92	0	373	1663	1888	3633	1519	821	2244	2932	3044	922	3859	6808	2068	2371	6425	1482	-0.7502	-2.62126	-1.14481	-0.563338	-0.646456	-0.650472
																571	8.66	499.14	499.13978_8.66	873	419	1382	1009	1229	2578	3979	1152	4191	8922	21851	23133	18506	10061	21838	23589	24179	23846	25431	28509	21686	20801	40780	20912	-1.20733	-1.61337	-0.95324	-1.12724	-1.01814	-0.608364
																572	8.8	331.192	331.19152_8.8	25	0	101	43	82	155	89	74	1423	4105	7119	26726	6167	4067	9038	9941	19111	11435	16879	24653	13443	17009	30393	4202	-1.61496	-2.8899	-1.07137	-1.40399	-1.15257	-0.904484
																573	8.85	238.892	238.89167_8.85	4491	5436	0	5534	0	0	6087	5672	6268	6561	6203	6370	0	6480	0	11260	0	6576	6907	7206	0	6884	0	7776	0.823027	0.884045	-1.88045	0.889754	-1.88045	-1.88045
																574	8.87	499.14	499.13971_8.87	115	23	94	98	0	191	249	84	384	1021	1701	3122	2049	1018	2393	2623	2282	3141	2554	3518	2508	2101	5410	1453	-0.766914	-1.50677	-0.859684	-0.840512	-2.974	-0.533473
																575	9.08	331.191	331.19134_9.08	66	0	112	0	180	190	206	107	860	2368	3324	4716	1930	1112	3866	6205	4299	1324	5602	9481	1550	2930	11063	1612	-0.979585	-2.73737	-0.760456	-2.73737	-0.56383	-0.541423
																576	9.16	238.892	238.89161_9.16	4720	5273	0	6000	6243	5794	5764	5639	6882	0	0	0	6667	7334	7119	0	7082	7410	0	0	7550	7579	7506	7769	0.732195	0.768231	-2.03605	0.810242	0.823155	0.798878
																577	9.21	331.192	331.19161_9.21	0	21	36	57	26	79	48	0	0	818	775	2382	826	346	1111	1277	1625	767	1425	3186	693	1102	3858	468	-2.19665	-0.925024	-0.704325	-0.515865	-0.837646	-0.381938
																578	9.33	520.268	520.26775_9.33	0	658	1187	1223	2061	2032	2074	2421	0	0	489	0	871	0	0	0	0	434	534	0	432	564	0	0	-1.30866	0.980428	1.18691	1.19737	1.38002	1.37506
																579	9.34	499.14	499.13968_9.34	231	131	238	0	379	533	733	267	111	186	547	657	3471	1364	669	1863	1338	1291	597	779	1211	1564	1115	1307	-0.385224	-0.681274	-0.369642	-3.25275	-0.126796	0.0511845
																580	9.35	478.294	478.29367_9.35	0	757	1317	961	5576	3322	3889	2292	0	315	0	673	433	550	376	612	280	1366	695	2419	4668	562	3029	2947	-2.56385	0.186554	0.41453	0.284789	1.00866	0.795436
																581	9.42	238.892	238.8917_9.42	4642	5763	6020	5906	0	0	6121	6258	0	6952	0	7075	7026	0	7275	7345	0	0	0	0	0	0	0	0	1.38738	1.4547	1.46828	1.46233	-1.2563	-1.2563
																582	9.62	520.268	520.2678_9.62	0	0	551	486	839	899	1120	1531	393	564	1167	447	1830	0	0	330	354	663	1210	0	708	1041	367	687	-2.06807	-2.06807	0.447264	0.397643	0.613479	0.640784
																583	9.64	238.892	238.89161_9.64	4962	0	0	5992	6546	6279	0	5945	7572	0	0	6967	7140	7353	0	0	7627	7176	7586	7716	7470	7899	0	7712	0.837038	-1.88819	-1.88819	0.897082	0.925232	0.911975
																584	9.67	478.294	478.29354_9.67	0	657	873	604	3636	2686	2511	1716	197	0	0	502	360	458	349	492	0	984	509	1721	2802	368	1919	1995	-2.28157	0.32806	0.441501	0.294492	1.01088	0.890024
																585	9.89	238.892	238.89166_9.89	4717	6144	6016	0	0	0	7119	6676	0	7435	0	0	7051	0	0	7601	0	7749	0	7794	0	0	7602	8143	1.25585	1.33756	1.33105	-1.37493	-1.37493	-1.37493
																586	10.12	238.892	238.89163_10.12	0	0	6213	6495	6886	0	0	0	0	0	7643	0	7544	7219	0	0	0	7322	0	0	7861	8151	0	0	-1.05057	-1.05057	1.70326	1.71717	1.73549	-1.05057
																587	10.33	260.873	260.87349_10.33	812	1000	891	879	1007	1053	1162	882	1473	1307	1226	1002	1094	1275	1327	1380	1103	1258	1239	1405	1202	1322	1372	1629	-0.550799	-0.229812	-0.407697	-0.428596	-0.21906	-0.150213
																588	10.35	238.892	238.8916_10.35	5098	6238	6207	0	0	6447	6554	6673	7604	7349	0	0	0	7766	7775	7803	7844	7853	7798	7874	0	0	7843	8548	0.731429	0.796723	0.795111	-2.0471	-2.0471	0.807385
																589	10.56	260.873	260.8734_10.56	848	799	697	939	737	734	808	903	1194	1113	1288	1343	1237	1321	1128	1184	1396	1194	1180	1424	1388	1323	1187	1157	-0.331576	-0.413495	-0.601469	-0.191279	-0.524666	-0.53028
																590	10.69	238.892	238.89167_10.69	5251	5777	6285	0	6758	6470	0	0	7648	7519	0	7364	7907	7655	0	0	8214	0	0	0	0	8318	0	0	1.28585	1.31534	1.34138	-1.37603	1.36379	1.35034
																591	10.92	238.892	238.89167_10.92	5070	5968	6873	7098	6305	6032	6931	6867	6712	7645	7619	0	7178	6913	8284	8045	0	7906	7793	7978	7878	7795	8367	8441	0.163033	0.230659	0.289211	0.30257	0.253439	0.235083
																592	10.97	760.511	760.5108_10.97	852	961	1011	1052	924	1135	1160	1097	1235	953	1044	852	986	996	752	820	754	773	734	708	671	741	621	696	-0.05034	0.129982	0.205953	0.265497	0.0711731	0.379243
[truncated: 63 more columns]

## Sheet: Figs. 3a-b,S4e-f
Source Data Fig. 3a,b and Supplementary Fig. 4e,f
Treatment	Replicates	Resveratrol	Piceid	Methylglucosylated resveratrol 1d	Methylglucosylated resveratrol 1c		Statistics analyses using One-Way ANOVA conjunction with Tukey HSD tests (P<0.05)
		nmol/g (Biomass, dry weight; medium, fresh weight)					B. bassiana 01 incubated with 200 µM resveratrol	Biomass		DF	Sum of Squares	Mean Square	F Value	Prob>F
B. bassiana 01 incubated with 200 µM resveratrol	Biomass -1	358.033	3.75164	93.6204	434.97				Model	3	716123	238708	56.614	<0.0001
	Biomass -2	517.323	7.18985	110.112	630.45				Error	12	50596.9	4216.41
	Biomass -3	377.414	5.40399	97.0402	409.302				Total	15	766720
	Biomass -4	487.461	6.619	121.228	544.241			Medium		DF	Sum of Squares	Mean Square	F Value	Prob>F
	Average	435.058	5.74112	105.5	504.741				Model	3	17983.8	5994.6	67.7286	<0.0001
	Medium-1	0.986003	0.153565	7.53873	55.2698				Error	12	1062.11	88.5091
	Medium-2	1.09623	0.394041	11.7609	80.8243				Total	15	19045.9
	Medium-3	0.413651	0.14953	12.8164	89.9845		B. bassiana 02 incubated with 200 µM resveratrol	Biomass		DF	Sum of Squares	Mean Square	F Value	Prob>F
	Medium-4	0.670745	0.204417	15.6652	97.8801				Model	3	307243	102414	109.497	<0.0001
	Average	0.791658	0.225388	11.9453	80.9897				Error	12	11223.8	935.315
B. bassiana 02 incubated with 200 µM resveratrol	Biomass -1	125.111	2.19649	68.0232	311.362				Total	15	318466
	Biomass -2	114.514	1.64039	64.5365	332.758			Medium		DF	Sum of Squares	Mean Square	F Value	Prob>F
	Biomass -3	75.157	2.27864	75.7021	408.364				Model	3	71387.8	23795.9	47.673	<0.0001
	Biomass -4	54.2043	2.10644	74.3877	410.047				Error	12	5989.78	499.148
	Average	92.2466	2.05549	70.6624	365.632				Total	15	77377.5
	Medium-1	0.0277129	1.29259	25.0128	146.878		B. bassiana 01 incubated with 200 µM isorhapontigenin	Biomass		DF	Sum of Squares	Mean Square	F Value	Prob>F
	Medium-2	0.0413483	0.862646	19.221	105.38				Model	3	760281	253427	56.4557	<0.0001
	Medium-3	0.0822224	1.21901	32.5826	195.548				Error	16	71823.2	4488.95
	Medium-4	0.0996968	0.462935	30.6503	198.351				Total	19	832104
	Average	0.0627451	0.959297	26.8667	161.539			Medium		DF	Sum of Squares	Mean Square	F Value	Prob>F
									Model	3	9866.33	3288.78	20.5378	<0.0001
Treatment	Replicates	Isorhapotigenin	Isorhapotin	Methylglucosylated isorhapontigenin	isorhapontigenin dimer				Error	16	2562.12	160.133
		nmol/g (Biomass, dry weight; medium, fresh weight)							Total	19	12428.5
B. bassiana 01 incubated with 200 µM isorhapontigenin	Biomass -1	327.017	0.64708	351.562	59.514		B. bassiana 02 incubated with 200 µM isorhapontigenin	Biomass		DF	Sum of Squares	Mean Square	F Value	Prob>F
	Biomass -2	149.046	1.3912	417.146	56.4173				Model	3	86364.9	28788.3	17.6668	<0.0001
	Biomass -3	304.984	0.92955	529.836	43.8683				Error	16	26072.3	1629.52
	Biomass -4	230.272	1.45309	561.818	51.3783				Total	19	112437
	Biomass -5	200.541	0.60548	627.95	45.9681			Medium		DF	Sum of Squares	Mean Square	F Value	Prob>F
	Average	242.372	1.00528	497.662	51.4292				Model	3	591.932	197.311	28.1411	<0.0001
	Medium-1	10.8946	0.17056	21.0449	0.8378				Error	16	112.183	7.01146
	Medium-2	0.906	0.09495	34.5171	1.32477				Total	19	704.115
	Medium-3	12.0803	0.21511	63.3089	1.18314		B. bassiana 01 incubated with 200 µM taxifolin	Biomass		DF	Sum of Squares	Mean Square	F Value	Prob>F
	Medium-4	2.79897	0.07477	71.507	3.34304				Model	3	295739	98579.6	47.8573	<0.0001
	Medium-5	2.3467	0.03335	78.2322	3.39966				Error	12	24718.4	2059.87
	Average	5.80532	0.117748	53.722	2.01768				Total	15	320457
B. bassiana 02 incubated with 200 µM isorhapontigenin	Biomass -1	55.5657	0.37139	152.733	50.6924			Medium		DF	Sum of Squares	Mean Square	F Value	Prob>F
	Biomass -2	50.6461	0.36698	113.587	48.212				Model	3	3998.3	1332.77	73.0732	<0.0001
	Biomass -3	58.2456	0.83629	143.495	54.7282				Error	12	218.865	18.2388
	Biomass -4	54.0373	0.72354	186.882	56.9095				Total	15	4217.17
	Biomass -5	117.901	0.45007	307.486	56.0474		B. bassiana 02 incubated with 200 µM taxifolin	Biomass		DF	Sum of Squares	Mean Square	F Value	Prob>F
	Average	67.2791	0.549654	180.837	53.3179				Model	3	436515	145505	59.1658	<0.0001
	Medium-1	0.89778	0.11926	16.8101	1.4823				Error	12	29511.3	2459.28
	Medium-2	2.84968	0.04332	5.52495	1.01846				Total	15	466027
	Medium-3	1.22917	0.05901	14.1831	1.27428			Medium		DF	Sum of Squares	Mean Square	F Value	Prob>F
	Medium-4	1.29877	0.0489	16.1301	1.71422				Model	3	8441.33	2813.78	39.8339	<0.0001
	Medium-5	6.65277	0.12463	16.1915	1.77513				Error	12	847.653	70.6377
	Average	2.58563	0.079024	13.7679	1.45288				Total	15	9288.98
							Tukey HSD tests (P<0.05)
Treatment	Replicates	Taxifolin	Taxifolin-3'-O-glucoside	Methylglucosylated taxifolin	Methylglucosylated quercetin		Treatments		metabolites	sig
		nmol/g (Biomass, dry weight; medium, fresh weight)					B. bassiana 01 incubated with 200 µM resveratrol	Biomass	Resveratrol	a
B. bassiana 01 incubated with 200 µM taxifolin	Biomass -1	255.954	0.241034	320.532	54.2644				Piceid	b
	Biomass -2	273.701	0.463658	245.77	57.5425				Methylglucosylated resveratrol 1d	b
	Biomass -3	268.532	0.274601	299.373	81.5732				Methylglucosylated resveratrol 1c	a
	Biomass -4	408.094	0.359098	365.508	110.158			Medium	Resveratrol	b
	Average	301.57	0.334598	307.796	75.8845				Piceid	b
	Medium-1	25.6915	0.00116815	44.1141	0.537082				Methylglucosylated resveratrol 1d	b
	Medium-2	21.1333	0.00306085	29.8968	0.418733				Methylglucosylated resveratrol 1c	a
	Medium-3	18.1064	0.00142454	34.0165	0.406104		B. bassiana 02 incubated with 200 µM resveratrol	Biomass	Resveratrol	b
	Medium-4	31.5121	0.00243804	39.5923	0.352514				Piceid	c
	Average	24.1108	0.0020229	36.9049	0.428608				Methylglucosylated resveratrol 1d	b
B. bassiana 02 incubated with 200 µM taxifolin	Biomass -1	72.2928	0.0448264	379.868	104.557				Methylglucosylated resveratrol 1c	a
	Biomass -2	167.222	0.269814	530.009	104.134			Medium	Resveratrol	b
	Biomass -3	107.858	0.0815498	490.44	90.9122				Piceid	b
	Biomass -4	71.0486	0.111331	345.563	85.3078				Methylglucosylated resveratrol 1d	b
	Average	104.605	0.12688	436.47	96.2276				Methylglucosylated resveratrol 1c	a
	Medium-1	9.12744	0.00144274	58.9024	0.834338		B. bassiana 01 incubated with 200 µM isorhapontigenin	Biomass	Isorhapotigenin	b
	Medium-2	14.538	0.00269104	76.2034	0.676853				Isorhapotin	c
	Medium-3	11.1507	0.00230712	52.419	0.319415				Methylglucosylated isorhapontigenin	a
	Medium-4	8.76105	0.000899995	36.0739	0.316172				isorhapontigenin dimer	c
	Average	10.8943	0.00183522	55.8997	0.536694			Medium	Isorhapotigenin	b
									Isorhapotin	b
									Methylglucosylated isorhapontigenin	a
									isorhapontigenin dimer	b
							B. bassiana 02 incubated with 200 µM isorhapontigenin	Biomass	Isorhapotigenin	b
									Isorhapotin	b
									Methylglucosylated isorhapontigenin	a
									isorhapontigenin dimer	b
								Medium	Isorhapotigenin	b
									Isorhapotin	b
									Methylglucosylated isorhapontigenin	a
									isorhapontigenin dimer	b
							B. bassiana 01 incubated with 200 µM taxifolin	Biomass	Taxifolin	a
									Taxifolin-3'-O-glucoside	b
									Methylglucosylated taxifolin	a
									Methylglucosylated quercetin	b
								Medium	Taxifolin	b
									Taxifolin-3'-O-glucoside	c
									Methylglucosylated taxifolin	a
									Methylglucosylated quercetin	c
							B. bassiana 02 incubated with 200 µM taxifolin	Biomass	Taxifolin	b
									Taxifolin-3'-O-glucoside	c
									Methylglucosylated taxifolin	a
									Methylglucosylated quercetin	bc
								Medium	Taxifolin	b
									Taxifolin-3'-O-glucoside	b
									Methylglucosylated taxifolin	a
									Methylglucosylated quercetin	b
							Different lowercase letters denote significant differences

## Sheet: Figs. 4b, S6a-c
Source Data Fig. 4b and Supplementary Fig. 6															Oraganized data Fig.4b						Oraganized data Supplementary Fig.6
PDA			d (cm)			area cm2				Growht inhibition %					Copmound	concentration	replicates	Growht inhibition %				Supplementary Fig.6a						Supplementary Fig.6b						Supplementary Fig.6c
		#	1	2	average		average	STDEV	error		average	STDEV	error		Piceid	200 µM	1	8.96535			Fungal area	Piceid		Resveratrol		Methylglucosylated resveratrol		Isorhapontin		Isorhapontigenin		Methylglucosylated isorhapontigenin		Taxifolin-3'-O-glucoside		Taxifolin		Methylglucosylated taxifolin
Piceid	DMSO	1	1.78	1.75	1.765	2.44669											2	9.51129			Concentration	average	Er	average	Er	average	Er	average	Er	average	Er	average	Er	average	Er	average	Er	average	Er
		2	1.75	1.73	1.74	2.37787											3	7.86856			0 µM	2.39173	0.0285863	2.33262	0.0196519	2.41047	0.054305	2.48387	0.0185877	2.45175	0.0464694	2.51674	0.0352631	2.23565	0.0764989	2.29219	0.0194808	2.15138	0.0259181
		3	1.74	1.72	1.73	2.35062	2.39173	0.0495129	0.0285863							400 µM	1	12.2163			200 µM	2.18169	0.0115525	1.87504	0.032179	2.44208	0.00461421	2.46061	0.0139212	1.99844	0.0381168	2.47975	0.0550767	1.98167	0.0324518	2.10872	0.0503303	2.226	0.0465073
	200uM	1	1.65	1.68	1.665	2.1773				8.96535						400 µM	2	8.96535			400 µM	2.17334	0.0415095	1.67076	0.0377496	2.48398	0.0306157	2.25687	0.0427024	1.78715	0.0335867	2.38775	0.0605835	1.88452	0.0793975	2.22565	0.0244765	2.04866	0.0264609
		2	1.67	1.65	1.66	2.16424				9.51129						400 µM	3	6.21106
		3	1.68	1.67	1.675	2.20353	2.18169	0.0200095	0.0115525	7.86856	8.78173	0.836615	0.48302		Resveratrol	200 µM	1	21.6957			Statistics analyses using Two-Way ANOVA conjunction with Fisher tests (P<0.05) Supplementary Fig.5a							Statistics analyses using Two-Way ANOVA conjunction with Fisher tests (P<0.05) Supplementary Fig.5b							Statistics analyses using Two-Way ANOVA conjunction with Fisher tests (P<0.05) Supplementary Fig.5c
	400uM	1	1.65	1.62	1.635	2.09954				12.2163						200 µM	2	17.0063				DF	Sum of Squares	Mean Square	F Value	Prob>F			DF	Sum of Squares	Mean Square	F Value	Prob>F			DF	Sum of Squares	Mean Square	F Value	Prob>F
		2	1.68	1.65	1.665	2.1773				8.96535						200 µM	3	20.1477			Compounds	2	1.13439	0.56719	196.836	<0.0001		Compounds	2	0.75938	0.37969	75.6839	<0.0001		Compounds	2	0.13189	0.06594	9.76681	0.00134
		3	1.7	1.68	1.69	2.24317	2.17334	0.0718966	0.0415095	6.21106	9.13091	3.00606	1.73555			400 µM	1	25.2487			concentration	2	0.33535	0.16767	58.1885	<0.0001		concentration	2	0.5208	0.2604	51.9052	<0.0001		concentration	2	0.14243	0.07121	10.5471	0.000929929
Resveratrol	DMSO	1	1.7	1.72	1.71	2.29658										400 µM	2	29.2084			Interaction	4	0.46705	0.11676	40.5207	<0.0001		Interaction	4	0.29107	0.07277	14.5048	<0.0001		Interaction	4	0.16247	0.04062	6.01559	0.00296
		2	1.75	1.72	1.735	2.36422										400 µM	3	30.6654			Model	8	1.93679	0.2421	84.0165	<0.0001		Model	8	1.57125	0.19641	39.1497	<0.0001		Model	8	0.43678	0.0546	8.08627	0.000125746
		3	1.72	1.73	1.725	2.33705	2.33262	0.0340382	0.0196519						Methylglucosylated resveratrol	200 µM	1	-1.50261			Error	18	0.05187	0.00288				Error	18	0.0903	0.00502				Error	18	0.12153	0.00675
	200uM	1	1.52	1.53	1.525	1.82654				21.6957					Me-glu-R	200 µM	2	-0.928337			Corrected Total	26	1.98865					Corrected Total	26	1.66155					Corrected Total	26	0.55832
		2	1.59	1.55	1.57	1.93593				17.0063					Me-glu-R	200 µM	3	-1.50261
		3	1.5	1.58	1.54	1.86265	1.87504	0.0557357	0.032179	20.1477	19.6166	2.3894	1.37952		Me-glu-R	400 µM	1	-3.81598			Fisher tests (P<0.05) Supplementary Fig.6a							Fisher tests (P<0.05) Supplementary Fig.6b							Fisher tests (P<0.05) Supplementary Fig.6c
	400uM	1	1.5	1.48	1.49	1.74366				25.2487					Me-glu-R	400 µM	2	-5.56812			Groups		Mean	Sig.				Groups		Mean	Sig.				Groups		Mean	Sig.
		2	1.47	1.43	1.45	1.6513				29.2084					Me-glu-R	400 µM	3	-4.98245			Methylglucosylated resveratrol	400uM	2.5259	a				Methylglucosylated isorhapontigenin	0 µM	2.51674	a				Taxifolin	0 µM	2.29219	a
		3	1.45	1.42	1.435	1.61731	1.67076	0.0653842	0.0377496	30.6654	28.3742	2.80304	1.61834		Isorhapontin	200 µM	1	1.49668			Methylglucosylated resveratrol	200uM	2.44208	ab				Isorhapontin	0 µM	2.48387	ab				Taxifolin-3'-O-glucoside	0 µM	2.23565	ab
Methylglucosylated resveratrol	DMSO	1	1.75	1.73	1.74	2.37787									Isorhapontin	200 µM	2	-0.184713			Methylglucosylated resveratrol	0uM	2.41047	bc				Methylglucosylated isorhapontigenin	200 µM	2.47975	ab				Methylglucosylated taxifolin	200 µM	2.226	ab
		2	1.72	1.73	1.725	2.33705									Isorhapontin	200 µM	3	1.49668			Piceid	0uM	2.39173	bc				Isorhapontin	200 µM	2.46061	ab				Methylglucosylated taxifolin	400 µM	2.22565	ab
		3	1.8	1.78	1.79	2.51649	2.41047	0.0940591	0.054305						Isorhapontin	400 µM	1	6.45548			Resveratrol	0uM	2.33262	c				Isorhapontigenin	0 µM	2.45175	ab				Methylglucosylated taxifolin	0 µM	2.15138	abc
	200uM	1	1.75	1.78	1.765	2.44669				-1.50261					Isorhapontin	400 µM	2	12.3423			Piceid	200uM	2.18169	d				Methylglucosylated isorhapontigenin	400 µM	2.38775	b				Taxifolin	200 µM	2.10872	bcd
		2	1.78	1.74	1.76	2.43285				-0.928337					Isorhapontin	400 µM	3	8.61829			Piceid	400uM	2.17334	d				Isorhapontin	400 µM	2.25687	c				Taxifolin	400 µM	2.04866	cd
		3	1.75	1.78	1.765	2.44669	2.44208	0.00799205	0.00461421	-1.50261	-1.31118	0.331556	0.191424		Isorhapontigenin	200 µM	1	17.4792			Resveratrol	200uM	1.87504	e				Isorhapontigenin	200 µM	1.99844	d				Taxifolin-3'-O-glucoside	200 µM	1.98167	de
	400uM	1	1.79	1.78	1.785	2.50245				-3.81598					Isorhapontigenin	200 µM	2	16.4477			Resveratrol	400uM	1.67076	f				Isorhapontigenin	400 µM	1.78715	e				Taxifolin-3'-O-glucoside	400 µM	1.88452	e
		2	1.85	1.75	1.8	2.54469				-5.56812					Isorhapontigenin	200 µM	3	21.5411
		3	1.79	1.8	1.795	2.53057	2.5259	0.0215006	0.0124134	-4.98245	-4.78885	0.891968	0.514978		Isorhapontigenin	400 µM	1	25.9883
															Isorhapontigenin	400 µM	2	29.8324
PDA			d (cm)			area cm2				Growht inhibition %					Isorhapontigenin	400 µM	3	25.5005
		#	1	2	average		average	STDEV	error		average	STDEV	error		Methylglucosylated isorhapontigenin	200 µM	1	-2.80264
Isorhapontin	DMSO	1	1.82	1.75	1.785	2.50245									Me-glu-iso	200 µM	2	4.42878
		2	1.82	1.71	1.765	2.44669									Me-glu-iso	200 µM	3	2.7834
		3	1.78	1.79	1.785	2.50245	2.48387	0.0321949	0.0185877						Me-glu-iso	400 µM	1	6.06013
	200uM	1	1.78	1.75	1.765	2.44669				1.49668					Me-glu-iso	400 µM	2	8.74782
		2	1.78	1.78	1.78	2.48845				-0.184713					Me-glu-iso	400 µM	3	0.567706
		3	1.78	1.75	1.765	2.44669	2.46061	0.0241122	0.0139212	1.49668	0.936215	0.970752	0.560464		taxifolin-3'-O-glucoside	200 µM	1	11.1862
	400uM	1	1.72	1.72	1.72	2.32352				6.45548					taxifolin-glu	200 µM	2	8.93782
		2	1.68	1.65	1.665	2.1773				12.3423					taxifolin-glu	200 µM	3	13.9571
		3	1.68	1.72	1.7	2.2698	2.25687	0.0739628	0.0427024	8.61829	9.1387	2.97773	1.71919		taxifolin-glu	400 µM	1	20.956
Isorhapontigenin	DMSO	1	1.78	1.82	1.8	2.54469									taxifolin-glu	400 µM	2	8.93782
		2	1.75	1.75	1.75	2.40528									taxifolin-glu	400 µM	3	17.2243
		3	1.72	1.78	1.75	2.40528	2.45175	0.0804873	0.0464694						taxifolin	200 µM	1	12.284
	200uM	1	1.6	1.61	1.605	2.0232				17.4792					taxifolin	200 µM	2	6.71605
		2	1.61	1.62	1.615	2.04849				16.4477					taxifolin	200 µM	3	5.01226
		3	1.55	1.58	1.565	1.92362	1.99844	0.0660202	0.0381168	21.5411	18.4893	2.69278	1.55468		taxifolin	400 µM	1	8.40441
	400uM	1	1.55	1.49	1.52	1.81458				25.9883					taxifolin	400 µM	2	11.1841
		2	1.48	1.48	1.48	1.72033				29.8324					taxifolin	400 µM	3	12.284
		3	1.52	1.53	1.525	1.82654	1.78715	0.0581739	0.0335867	25.5005	27.107	2.37275	1.36991		Methylglucosylated taxifolin	200 µM	1	-6.74917
Methylglucosylated isorhapontigenin	DMSO	1	1.79	1.82	1.805	2.55884									me-glu-taxifolin	200 µM	2	-4.26672
		2	1.78	1.82	1.8	2.54469									me-glu-taxifolin	200 µM	3	0.610574
		3	1.78	1.75	1.765	2.44669	2.51674	0.0610774	0.0352631						me-glu-taxifolin	400 µM	1	-4.88459
	200uM	1	1.82	1.81	1.815	2.58728				-2.80264					me-glu-taxifolin	400 µM	2	-4.26672
		2	1.75	1.75	1.75	2.40528				4.42878					me-glu-taxifolin	400 µM	3	-1.20472
		3	1.75	1.78	1.765	2.44669	2.47975	0.0953956	0.0550767	2.7834	1.46985	3.79044	2.18841
	400uM	1	1.75	1.72	1.735	2.36422				6.06013
		2	1.7	1.72	1.71	2.29658				8.74782
		3	1.75	1.82	1.785	2.50245	2.38775	0.104934	0.0605835	0.567706	5.12522	4.16943	2.40722		Statistics analyses using Two-Way ANOVA conjunction with Fisher tests (P<0.05)
																DF	Sum of Squares	Mean Square	F Value	Prob>F
PDA			d (cm)			area cm2				Growht inhibition %					Compounds	8	4707.27	588.408	66.5398	<0.0001
		#	1	2	average		average	STDEV	error		average	STDEV	error		concentration	1	182.457	182.457	20.633	<0.0001
taxifolin-3'-O-glucoside	DMSO	1	1.7	1.68	1.69	2.24317									Interaction	8	221.897	27.7372	3.13664	0.00853
		2	1.72	1.75	1.735	2.36422									Model	17	5111.62	300.684	34.0026	<0.0001
		3	1.65	1.62	1.635	2.09954	2.23565	0.1325	0.0764989						Error	36	318.346	8.84295
	200uM	1	1.58	1.6	1.59	1.98556				11.1862					Corrected Total	53	5429.97
		2	1.62	1.6	1.61	2.03583				8.93782
		3	1.55	1.58	1.565	1.92362	1.98167	0.0562081	0.0324518	13.9571	11.3604	2.51418	1.45156		Fisher tests (P<0.05)
	400uM	1	1.5	1.5	1.5	1.76714				20.956					Groups		Mean	Sig.
		2	1.6	1.62	1.61	2.03583				8.93782					Resveratrol	400 µM	28.3742	a
		3	1.52	1.55	1.535	1.85057	1.88452	0.137521	0.0793975	17.2243	15.706	6.15126	3.55143		Isorhapontigenin	400 µM	27.1071	a
Taxifolin	DMSO	1	1.72	1.72	1.72	2.32352									Resveratrol	200 µM	19.6166	b
		2	1.7	1.72	1.71	2.29658									Isorhapontigenin	200 µM	18.4893	b
		3	1.7	1.69	1.695	2.25647	2.29219	0.0337417	0.0194808						taxifolin-3'-O-glucoside	400 µM	15.706	bc
	200uM	1	1.65	1.55	1.6	2.01062				12.284					taxifolin-3'-O-glucoside	200 µM	11.3604	cd
		2	1.65	1.65	1.65	2.13824				6.71605					taxifolin	400 µM	10.6242	d
		3	1.65	1.68	1.665	2.1773	2.10872	0.0871746	0.0503303	5.01226	8.00409	3.80311	2.19573		Isorhapontin	400 µM	9.1387	de
	400uM	1	1.65	1.62	1.635	2.09954				8.40441					Piceid	400 µM	9.13091	de
		2	1.6	1.62	1.61	2.03583				11.1841					Piceid	200 µM	8.78173	de
		3	1.6	1.6	1.6	2.01062	2.04866	0.0458316	0.0264609	12.284	10.6241	1.99947	1.15439		taxifolin	200 µM	8.00409	de
Methylglucosylated taxifolin	DMSO	1	1.65	1.68	1.665	2.1773									Methylglucosylated isorhapontigenin	400 µM	5.12522	ef
		2	1.62	1.65	1.635	2.09954									Methylglucosylated isorhapontigenin	200 µM	1.46985	fg
		3	1.65	1.68	1.665	2.1773	2.15138	0.0448915	0.0259181						Isorhapontin	200 µM	0.93621	fgh
	200uM	1	1.72	1.7	1.71	2.29658				-6.74917					Methylglucosylated resveratrol	200 µM	-1.31118	ghi
		2	1.7	1.68	1.69	2.24317				-4.26672					Methylglucosylated taxifolin	400 µM	-3.45201	ghi
		3	1.65	1.65	1.65	2.13824	2.226	0.080553	0.0465073	0.610574	-3.46844	3.74425	2.16174		Methylglucosylated taxifolin	200 µM	-3.46844	hi
	400uM	1	1.7	1.69	1.695	2.25647				-4.88459					Methylglucosylated resveratrol	400 µM	-4.78885	i
		2	1.7	1.68	1.69	2.24317				-4.26672
		3	1.65	1.68	1.665	2.1773	2.22565	0.0423946	0.0244765	-1.20472	-3.45201	1.97058	1.13771

## Sheet: Figs. 5a-b
Source Data Fig. 5a,b
2^-dd results of of GT-encoding and MT-encoding genes in B. bassiana 01 (relative to actin gene)																			2^-dd results of of GT-encoding and MT-encoding genes in B. bassiana 01 (relative to actin gene)																			2^-dd results of of GT-encoding and MT-encoding genes in B. bassiana 01 (relative to actin gene)
Treatment	Substrate	GT86	GT2	GT3	GT4	GT5	GT6	GT7	MT85	MT2	MT3	MT4	MT3-2	MT3-3	MT3-4	MT3-5	MT3-6		Treatment	Substrate	GT86	GT2	GT3	GT4	GT5	GT6	GT7	MT85	MT2	MT3	MT4	MT3-2	MT3-3	MT3-4	MT3-5	MT3-6		Treatment	Substrate	GT86	GT2	GT3	GT4	GT5	GT6	GT7	MT85	MT2	MT3
		XP_008602005.1	XP_008596902.1	XP_008596904.1	XP_008594331.1	XP_008597660.1	XP_008594869.1	XP_008599661.1	XP_008602004.1	XP_008596899.1	XP_008596901.1	XP_008602817.1	XP_008603200.1	XP_008594253.1	XP_008597275.1	XP_008598711.1	XP_008603063.1				XP_008602005.1	XP_008596902.1	XP_008596904.1	XP_008594331.1	XP_008597660.1	XP_008594869.1	XP_008599661.1	XP_008602004.1	XP_008596899.1	XP_008596901.1	XP_008602817.1	XP_008603200.1	XP_008594253.1	XP_008597275.1	XP_008598711.1	XP_008603063.1				XP_008602005.1	XP_008596902.1	XP_008596904.1	XP_008594331.1	XP_008597660.1	XP_008594869.1	XP_008599661.1	XP_008602004.1	XP_008596899.1	XP_008596901.1
Control	DMSO	0.573535	0.00175633	0.000376371	0.0536566	0.00420757	0.745267	0.0147626	1.05492	0.0293203	0.0287912	0.0852474	1.02254	0.00400035	0.157685	0.138512	0.253277		Control	DMSO	0.573535	0.00175633	0.000376371	0.0536566	0.00420757	0.745267	0.0147626	1.05492	0.0293203	0.0287912	0.0852474	1.02254	0.00400035	0.157685	0.138512	0.253277		Control	DMSO	0.147585	0.00160452	5.16603e-05	0.0305903	0.00236066	0.733581	0.028224	0.469363	0.00149579	0.0051059
	DMSO	0.585132	0.00476649	0.000922866	0.0626847	0.00800649	0.459156	0.011546	1.13981	0.0211846	0.0277976	0.109382	0.826646	0.00732023	0.129389	0.148725	0.291515			DMSO	0.585132	0.00476649	0.000922866	0.0626847	0.00800649	0.459156	0.011546	1.13981	0.0211846	0.0277976	0.109382	0.826646	0.00732023	0.129389	0.148725	0.291515			DMSO	0.41651	0.00267895	0.000132445	0.0655079	0.00248241	0.72851	0.0320558	0.715411	0.00461385	0.0328162
	DMSO	0.466996	0.00224603	0.000927338	0.0592054	0.00750016	0.4512	0.00798459	0.95158	0.0190195	0.0231645	0.100336	0.940379	0.00436457	0.126237	0.13589	0.269065			DMSO	0.466996	0.00224603	0.000927338	0.0592054	0.00750016	0.4512	0.00798459	0.95158	0.0190195	0.0231645	0.100336	0.940379	0.00436457	0.126237	0.13589	0.269065			DMSO	0.187361	0.000912405	0.000101995	0.0525225	0.0029143	0.583289	0.0244695	0.505888	0.00222875	0.0142084
	DMSO	0.677775	0.00148082	0.000649254	0.0655456	0.00455058	0.33559	0.00543515	1.29476	0.0228733	0.0276841	0.0958435	0.86565	0.00101911	0.136711	0.138231	0.355343			DMSO	0.677775	0.00148082	0.000649254	0.0655456	0.00455058	0.33559	0.00543515	1.29476	0.0228733	0.0276841	0.0958435	0.86565	0.00101911	0.136711	0.138231	0.355343			DMSO	0.209797	0.0021401	0.000114082	0.0606426	0.00324471	0.679744	0.028399	0.566931	0.00232707	0.0156497
	DMSO	0.747415	0.00296652	0.00147083	0.0498384	0.0083804	0.532444	0.0509186	1.23026	0.0260332	0.0245831	0.0940898	1.08987	0.0020224	0.137276	0.123003	0.260699			DMSO	0.747415	0.00296652	0.00147083	0.0498384	0.0083804	0.532444	0.0509186	1.23026	0.0260332	0.0245831	0.0940898	1.08987	0.0020224	0.137276	0.123003	0.260699		200 µM stilbenes	Taxifolin	0.420816	0.00178887	0.000110726	0.0530127	0.0024751	0.508005	0.0283064	0.829593	0.00414171	0.0164221
200 µM stilbenes	Resveratrol	2.34731	0.0105895	0.0012374	0.0726042	0.0090592	0.659859	0.039458	3.56909	0.0304352	0.0515516	0.0950354	0.657688	0.0204359	0.169288	0.113982	0.217947		200 µM stilbenes	Isorhapontigenin	0.666333	0.00237235	0.000454441	0.0638844	0.00246292	0.560904	0.015817	1.22682	0.0173219	0.0316218	0.0677934	0.708001	0.0051373	0.194662	0.10759	0.217472			Taxifolin	0.365333	0.00141482	6.13154e-05	0.0644897	0.00327068	0.573443	0.032884	0.783462	0.00517204	0.0232789
	Resveratrol	1.99885	0.00208482	0.00048504	0.0738432	0.0047207	0.542829	0.0241704	3.09152	0.0323483	0.0367649	0.0960423	0.826396	0.00610436	0.0379314	0.0361737	0.154302			Isorhapontigenin	0.748032	0.00417298	0.000748173	0.0655878	0.0037258	0.415507	0.0136009	1.42187	0.0198758	0.0287032	0.0705973	0.742391	0.00392926	0.180963	0.0913966	0.250031			Taxifolin	0.595404	0.00162641	7.46839e-05	0.0784711	0.00362747	0.51653	0.0308704	1.39671	0.00246596	0.0127109
	Resveratrol	2.30668	0.00831312	0.000824561	0.0794634	0.00956047	0.474211	0.0328322	4.2028	0.0374654	0.0668021	0.122328	0.622377	0.0209899	0.205422	0.139259	0.339029			Isorhapontigenin	0.657641	0.00529726	0.000360301	0.0606659	0.00505805	0.607722	0.0175958	1.20597	0.0160779	0.0245525	0.0722779	0.703797	0.004067	0.150143	0.104903	0.221671			Taxifolin	0.378919	0.00156627	8.13975e-05	0.070191	0.00280642	0.574286	0.029086	0.7983	0.00217195	0.018314
	Resveratrol	1.90647	0.0534335	0.00105519	0.139418	0.0216346	0.497482	0.0760103	4.16659	0.0362551	0.122124	0.120882	0.788151	0.0726256	0.265288	0.235858	0.394459			Isorhapontigenin	0.772724	0.00564429	0.000807658	0.0644161	0.0056093	0.494792	0.0120207	1.40565	0.0150203	0.0301681	0.0718302	0.745729	0.00314907	0.150462	0.10363	0.242629			Taxifolin	0.357053	0.00214748	7.7346e-05	0.0772666	0.00317443	0.78749	0.0356219	0.834487	0.00250651	0.0200703
	Resveratrol	1.26881	0.0014968	0.000425789	0.0536842	0.00349464	0.701922	0.0151268	2.11558	0.0179887	0.0233611	0.0693655	0.733805	0.00417355	0.144564	0.0804341	0.241439			Isorhapontigenin	0.76909	0.00352897	0.00055686	0.0569351	0.0033995	0.635134	0.0290575	1.42566	0.0175055	0.02265	0.0761508	0.679209	0.0031839	0.184785	0.115779	0.253646		Two-tailed t-tests	t value	-2.51209	0.34733	1.06606	-1.90369	-1.11648	1.36939	-1.51171	-2.57473	-0.70374	-0.22235
Two-tailed t-tests	t value	-6.78562	-1.28756	0.26515	-1.72525	-0.94989	-0.8659	-1.44913	-5.85155	-1.84163	-1.96601	-0.35576	3.6075	-1.69115	-0.71164	0.46638	0.35273		Two-tailed t-tests	t value	-2.08042	-1.86517	1.41569	-1.2544	2.34396	-0.4841	0.05758	-2.5797	3.27901	-0.56453	6.04444	4.64565	-0.12912	-3.24023	5.66083	2.45505			p value	0.04027	0.73855	0.32178	0.09867	0.30107	0.21319	0.17436	0.03675	0.50433	0.83039
	p value	0.000139861	0.23389	0.79759	0.12276	0.36998	0.41176	0.18534	0.000382105	0.10279	0.08487	0.73122	0.00691	0.12927	0.49691	0.65338	0.73341			p value	0.07107	0.09914	0.1946	0.24511	0.04712	0.64129	0.9555	0.03263	0.0112	0.58787	0.000307807	0.00165	0.90045	0.01187	0.000475418	0.03962			sig.	*							*
	sig.	***							***				**							sig.					*			*	*		***	**		*	***	*		Asterisks denote significant differences (*, p <0.05; **, p< 0.01; ***, p< 0.001).
Asterisks denote significant differences (*, p <0.05; **, p< 0.01; ***, p< 0.001).																			Asterisks denote significant differences (*, p <0.05; **, p< 0.01; ***, p< 0.001).
	Substrate	GT86	GT2	GT3	GT4	GT5	GT6	GT7	MT85	MT2	MT3	MT4	MT3-2	MT3-3	MT3-4	MT3-5	MT3-6			Substrate	GT86	GT2	GT3	GT4	GT5	GT6	GT7	MT85	MT2	MT3	MT4	MT3-2	MT3-3	MT3-4	MT3-5	MT3-6			Substrate	GT86	GT2	GT3	GT4	GT5	GT6	GT7	MT85	MT2	MT3
		XP_008602005.1	XP_008596902.1	XP_008596904.1	XP_008594331.1	XP_008597660.1	XP_008594869.1	XP_008599661.1	XP_008602004.1	XP_008596899.1	XP_008596901.1	XP_008602817.1	XP_008603200.1	XP_008594253.1	XP_008597275.1	XP_008598711.1	XP_008603063.1				XP_008602005.1	XP_008596902.1	XP_008596904.1	XP_008594331.1	XP_008597660.1	XP_008594869.1	XP_008599661.1	XP_008602004.1	XP_008596899.1	XP_008596901.1	XP_008602817.1	XP_008603200.1	XP_008594253.1	XP_008597275.1	XP_008598711.1	XP_008603063.1				XP_008602005.1	XP_008596902.1	XP_008596904.1	XP_008594331.1	XP_008597660.1	XP_008594869.1	XP_008599661.1	XP_008602004.1	XP_008596899.1	XP_008596901.1
	Average: DMSO	0.610171	0.00264324	0.000869331	0.0581861	0.00652904	0.504731	0.0181294	1.13427	0.0236862	0.0264041	0.0969798	0.949018	0.00374533	0.13746	0.136872	0.28598			Average: DMSO	0.610171	0.00264324	0.000869331	0.0581861	0.00652904	0.504731	0.0181294	1.13427	0.0236862	0.0264041	0.0969798	0.949018	0.00374533	0.13746	0.136872	0.28598			Average: DMSO	0.240313	0.00183399	0.000100045	0.0523158	0.00275052	0.681281	0.0282871	0.564399	0.00266637	0.0169451
Fold change	Resveratrol	3.84697	4.00624	1.42339	1.24779	1.38752	1.30735	2.17647	3.14661	1.28493	1.95241	0.97995	0.693019	5.45638	1.23155	0.83276	0.762105		Fold change	Isorhapontigenin	1.09204	0.897517	0.522747	1.09793	0.377225	1.11129	0.872448	1.0816	0.73131	1.19761	0.699047	0.746035	1.37166	1.41614	0.786059	0.760445		Fold change	Taxifolin	1.75112	0.975395	1.10675	1.01332	0.899867	0.745661	1.00068	1.46987	1.55332	0.969137
	Resveratrol	3.27588	0.788736	0.557947	1.26909	0.723031	1.07548	1.33321	2.72557	1.3657	1.3924	0.990333	0.870791	1.62986	0.275946	0.264288	0.539557			Isorhapontigenin	1.22594	1.57874	0.860631	1.12721	0.57065	0.823223	0.75021	1.25356	0.839129	1.08707	0.727958	0.782272	1.04911	1.31648	0.667751	0.874296			Taxifolin	1.52024	0.771441	0.612876	1.2327	1.18912	0.841713	1.16251	1.38814	1.93973	1.37379
	Resveratrol	3.78039	3.14505	0.9485	1.36568	1.4643	0.939531	1.81099	3.7053	1.58174	2.52999	1.26138	0.655811	5.60428	1.49442	1.01743	1.1855			Isorhapontigenin	1.0778	2.00408	0.414457	1.04262	0.774701	1.20405	0.970569	1.06322	0.678789	0.929874	0.745288	0.741605	1.08588	1.09227	0.766427	0.775128			Taxifolin	2.47762	0.886814	0.7465	1.49995	1.31883	0.758175	1.09133	2.47468	0.92484	0.750123
	Resveratrol	3.12449	20.2151	1.21379	2.39607	3.31359	0.985637	4.19265	3.67338	1.53064	4.6252	1.24646	0.830491	19.391	1.92994	1.7232	1.37932			Isorhapontigenin	1.26641	2.13537	0.929056	1.10707	0.85913	0.980308	0.66305	1.23926	0.634139	1.14255	0.740672	0.785789	0.840798	1.09459	0.757133	0.848414			Taxifolin	1.57677	0.854021	0.813605	1.34168	1.02032	0.84295	1.02824	1.41443	0.814574	1.08079
	Resveratrol	2.07943	0.566277	0.489789	0.922629	0.535246	1.39068	0.834381	1.86515	0.759459	0.884755	0.715256	0.773226	1.11433	1.05168	0.587658	0.844252			Isorhapontigenin	1.26045	1.33509	0.640562	0.9785	0.520673	1.25836	1.60278	1.2569	0.739058	0.857822	0.785223	0.715696	0.850098	1.34429	0.845893	0.886935			Taxifolin	1.48578	1.17093	0.773109	1.47693	1.15412	1.1559	1.2593	1.47854	0.940048	1.18443
Log2 (Fold change)	Resveratrol	1.94372	2.00225	0.509333	0.319378	0.472513	0.386642	1.12199	1.6538	0.361694	0.965258	-0.0292199	-0.529034	2.44794	0.300474	-0.264027	-0.391939		Log2 (Fold change)	Isorhapontigenin	0.12703	-0.155988	-0.935814	0.134788	-1.4065	0.152238	-0.196858	0.113165	-0.451445	0.260159	-0.516539	-0.422685	0.455918	0.501964	-0.347291	-0.395084		Log2 (Fold change)	Taxifolin	0.808275	-0.0359409	0.146334	0.0190915	-0.152216	-0.423407	0.000985325	0.55569	0.635351	-0.0452271
	Resveratrol	1.71188	-0.342386	-0.841801	0.343789	-0.467872	0.104982	0.414909	1.44656	0.449644	0.477569	-0.0140148	-0.199602	0.704747	-1.85754	-1.91982	-0.890153			Isorhapontigenin	0.293887	0.658772	-0.216534	0.172752	-0.809322	-0.280644	-0.414634	0.326032	-0.253035	0.120449	-0.458072	-0.354257	0.0691645	0.396691	-0.582617	-0.193806			Taxifolin	0.604296	-0.374372	-0.706334	0.301822	0.249888	-0.2486	0.217246	0.47315	0.955859	0.458157
	Resveratrol	1.91853	1.65308	-0.0762802	0.449616	0.550211	-0.0899866	0.856782	1.88959	0.661513	1.33913	0.335	-0.608647	2.48653	0.579587	0.0249357	0.245495			Isorhapontigenin	0.108088	1.00294	-1.2707	0.060212	-0.368289	0.267896	-0.0430977	0.0884344	-0.558966	-0.104893	-0.42413	-0.431277	0.118871	0.127333	-0.38378	-0.367494			Taxifolin	1.30895	-0.173296	-0.421786	0.584915	0.399261	-0.399397	0.126082	1.30724	-0.112724	-0.414801
	Resveratrol	1.64362	4.33736	0.279521	1.26067	1.72839	-0.0208715	2.06786	1.87711	0.614138	2.20952	0.317837	-0.267964	4.27731	0.948554	0.785086	0.463962			Isorhapontigenin	0.340739	1.09448	-0.106162	0.146747	-0.219051	-0.0286929	-0.592811	0.30948	-0.657128	0.192262	-0.433094	-0.347786	-0.250169	0.130396	-0.401382	-0.23716			Taxifolin	0.656975	-0.227656	-0.297599	0.424039	0.029025	-0.24648	0.0401836	0.500217	-0.295883	0.11208
	Resveratrol	1.05619	-0.820421	-1.02977	-0.116178	-0.901726	0.475795	-0.261223	0.899294	-0.396957	-0.17665	-0.483468	-0.371038	0.156181	0.0727025	-0.76695	-0.244255			Isorhapontigenin	0.333939	0.416938	-0.64259	-0.031356	-0.941551	0.331546	0.68058	0.329866	-0.43624	-0.22125	-0.348826	-0.482581	-0.234299	0.426843	-0.241452	-0.173099			Taxifolin	0.571222	0.227655	-0.371256	0.562598	0.206791	0.209011	0.332621	0.564175	-0.0891934	0.244196
	Average	1.65479	1.36598	-0.231799	0.451456	0.276304	0.171312	0.840064	1.55327	0.338007	0.962965	0.025227	-0.395257	2.01454	0.00875517	-0.428155	-0.163378			Average	0.240737	0.603429	-0.634361	0.0966286	-0.748943	0.0884685	-0.113364	0.233395	-0.471363	0.0493454	-0.436132	-0.407717	0.031897	0.316645	-0.391304	-0.273329			Average	0.789944	-0.116722	-0.330128	0.378493	0.14655	-0.221775	0.143423	0.680095	0.218682	0.070881
[truncated: 6 more columns]

## Sheet: Figs. 7a,b
Source Data Fig.7a															Oraganized data Fig.7a						Statistics analyses using Three-Way ANOVA conjunction with Fisher tests (P<0.05) Extended Data							Source Data Fig.7b
B. bassiana WT															Strains	Copmound	concentration	replicates	Growht inhibition %			DF	Sum of Squares	Mean Square	F Value	Prob>F		Day 9
PDA			d (cm)			area cm2				Growht inhibition %					WT	Piceid	200 µM	1	11.4935		strain	2	3305.51	1652.75	24.5338	<0.0001				d (cm)			area cm2
		#	1	2	average		average	STDEV	error	Growht inhibition %	average	STDEV	error					2	0.45848		compound	2	25251.3	12625.6	187.417	<0.0001		PDA	#	1	2	average		average	STDEV	error
Piceid	DMSO	1	1.78	1.6	1.69	2.24317												3	2.24395		conc	2	1023.53	511.766	7.59675	0.000946761		B. bassiana WT	1	1.65	1.72	1.685	2.22992
		2	1.67	1.62	1.645	2.12531												4	9.79423		strain * compound	4	4642.74	1160.69	17.2294	<0.0001			2	1.62	1.65	1.635	2.09954
		3	1.7	1.65	1.675	2.20353											400 µM	1	6.92618		strain * conc	4	610.621	152.655	2.26604	0.06915			3	1.62	1.7	1.66	2.16424
		4	1.71	1.62	1.665	2.1773	2.18733	0.0494257	0.0247128								400 µM	2	8.07879		compound * conc	4	1692.14	423.035	6.2796	0.000187874			4	1.63	1.67	1.65	2.13824	2.15799	0.0548295	0.0274147
	200 µM	1	1.52	1.62	1.57	1.93593				11.4935							400 µM	3	15.3957		strain * compound * conc	8	565.538	70.6923	1.04937	0.40677		ΔBbgt86	1	1.49	1.42	1.455	1.66271
		2	1.65	1.68	1.665	2.1773				0.458484							400 µM	4	9.22421		Model	26	37091.4	1426.59	21.1766	<0.0001			2	1.32	1.28	1.3	1.32732
		3	1.68	1.62	1.65	2.13824				2.24395							800 µM	1	15.9459		Error	81	5456.68	67.3664					3	1.3	1.31	1.305	1.33755
		4	1.62	1.55	1.585	1.9731	2.05614	0.119399	0.0596995	9.79423	5.99754	5.45867	2.72934				800 µM	2	8.07879		Corrected Total	107	42548						4	1.32	1.3	1.31	1.34782	1.41885	0.162786	0.081393
	400 µM	1	1.62	1.6	1.61	2.03583				6.92618							800 µM	3	12.0564									ΔBbgt86mt85	1	1.32	1.31	1.315	1.35813
		2	1.6	1.6	1.6	2.01062				8.07879							800 µM	4	9.22421		Fisher tests (P<0.05)								2	1.42	1.4	1.41	1.56145
		3	1.52	1.55	1.535	1.85057				15.3957						Resveratrol	200 µM	1	11.0911		Groups			Mean	Sig.				3	1.42	1.4	1.41	1.56145
		4	1.58	1.6	1.59	1.98556	1.97065	0.0826368	0.0413184	9.22421	9.90622	3.77798	1.88899			Resveratrol	200 µM	2	19.1816		strain	compound	conc						4	1.38	1.4	1.39	1.51747	1.49962	0.0965812	0.0482906
	800 µM	1	1.51	1.55	1.53	1.83854				15.946						Resveratrol	200 µM	3	16.5276		ΔBbgt86mt85	Resveratrol	800 µM	55.0291	a
		2	1.62	1.58	1.6	2.01062				8.07879						Resveratrol	200 µM	4	10.538		ΔBbgt86mt85	Resveratrol	400 µM	52.3644	a			Day 11
		3	1.62	1.51	1.565	1.92362				12.0564						Resveratrol	400 µM	1	20.2312		ΔBbgt86mt85	Resveratrol	200 µM	47.2815	ab					d (cm)			area cm2
		4	1.58	1.6	1.59	1.98556	1.93958	0.0766494	0.0383247	9.22421	11.3263	3.50425	1.75212			Resveratrol	400 µM	2	17.5944		ΔBbgt86	Resveratrol	400 µM	37.4375	bc				#	1	2	average		average	STDEV	error
Resveratrol	DMSO	1	1.62	1.6	1.61	2.03583										Resveratrol	400 µM	3	26.8862		ΔBbgt86	Resveratrol	800 µM	36.7175	c			B. bassiana WT	1	2	2.05	2.025	3.22062
		2	1.68	1.72	1.7	2.2698										Resveratrol	400 µM	4	24.3609		ΔBbgt86mt85	Piceid	400 µM	24.6707	d				2	1.92	1.98	1.95	2.98647
		3	1.8	1.78	1.79	2.51649										Resveratrol	800 µM	1	13.8308		ΔBbgt86mt85	Piceid	800 µM	24.5297	d				3	1.92	1.91	1.915	2.88023
		4	1.7	1.75	1.725	2.33705	2.28979	0.198765	0.0993827							Resveratrol	800 µM	2	29.3687		WT	Resveratrol	800 µM	24.2156	de				4	1.91	1.98	1.945	2.97118	3.01463	0.145117	0.0725583
	200 µM	1	1.7	1.52	1.61	2.03583				11.0911						Resveratrol	800 µM	3	22.8251		ΔBbgt86	Piceid	800 µM	24.1315	de			ΔBbgt86	1	1.49	1.42	1.455	1.66271
		2	1.52	1.55	1.535	1.85057				19.1816						Resveratrol	800 µM	4	30.8376		WT	Resveratrol	400 µM	22.2682	de				2	1.32	1.31	1.315	1.35813
		3	1.6	1.52	1.56	1.91134				16.5276						Methylglucosylated resveratrol	200 µM	1	-4.56684		ΔBbgt86	Piceid	400 µM	17.5785	def				3	1.42	1.3	1.36	1.45267
		4	1.65	1.58	1.615	2.04849	1.96156	0.0964591	0.0482295	10.538	14.3346	4.21257	2.10628			Me-glu-R	200 µM	2	2.74747		WT	Resveratrol	200 µM	14.3346	efg				4	1.35	1.34	1.345	1.4208	1.47358	0.132061	0.0660304
	400 µM	1	1.5	1.55	1.525	1.82654				20.2312						Me-glu-R	200 µM	3	-1.48699		ΔBbgt86	Resveratrol	200 µM	11.629	fgh			ΔBbgt86mt85	1	1.5	1.42	1.46	1.67415
		2	1.58	1.52	1.55	1.88692				17.5944						Me-glu-R	200 µM	4	-2.7134		WT	Piceid	800 µM	11.3263	fgh				2	1.5	1.52	1.51	1.79078
		3	1.5	1.42	1.46	1.67415				26.8862						Me-glu-R	400 µM	1	-5.81167		WT	Piceid	400 µM	9.90622	fghi				3	1.55	1.5	1.525	1.82654
		4	1.55	1.42	1.485	1.73198	1.7799	0.0950559	0.047528	24.3609	22.2682	4.15129	2.07565			Me-glu-R	400 µM	2	-16.0355		ΔBbgt86	Piceid	200 µM	9.48617	fghi				4	1.52	1.58	1.55	1.88692	1.7946	0.0895631	0.0447816
	800 µM	1	1.65	1.52	1.585	1.9731				13.8308						Me-glu-R	400 µM	3	-5.81167		ΔBbgt86mt85	Piceid	200 µM	7.65901	fghij
		2	1.52	1.35	1.435	1.61731				29.3687						Me-glu-R	400 µM	4	-10.8647		ΔBbgt86	Methylglucosylated resveratrol	400 µM	7.13596	ghij			Day 13
		3	1.5	1.5	1.5	1.76714				22.8251						Me-glu-R	800 µM	1	-7.69273		WT	Piceid	200 µM	5.99755	ghij					d (cm)			area cm2
		4	1.52	1.32	1.42	1.58368	1.73531	0.177456	0.0887282	30.8376	24.2155	7.74989	3.87494			Me-glu-R	800 µM	2	-15.3827		ΔBbgt86	Methylglucosylated resveratrol	800 µM	2.03885	hij				#	1	2	average		average	STDEV	error
Methylglucosylated resveratrol	DMSO	1	1.62	1.61	1.615	2.04849										Me-glu-R	800 µM	3	-12.1463		ΔBbgt86	Methylglucosylated resveratrol	200 µM	0.99796	ij			B. bassiana WT	1	2.28	2.3	2.29	4.1187
		2	1.62	1.63	1.625	2.07394										Me-glu-R	800 µM	4	-4.56684		ΔBbgt86mt85	Methylglucosylated resveratrol	200 µM	-1.29454	jk				2	2.2	2.19	2.195	3.78406
		3	1.62	1.69	1.655	2.15122									ΔBbgt86	Piceid	200 µM	1	19.4508		WT	Methylglucosylated resveratrol	200 µM	-1.50494	jk				3	2.15	2.12	2.135	3.58002
		4	1.69	1.7	1.695	2.25647	2.13253	0.0934606	0.0467303						GTKO		200 µM	2	26.607		WT	Methylglucosylated resveratrol	400 µM	-9.63088	kl				4	2.1	2.08	2.09	3.43069	3.72837	0.297815	0.148907
	200uM	1	1.72	1.65	1.685	2.22992				-4.56684					GTKO		200 µM	3	-8.21718		WT	Methylglucosylated resveratrol	800 µM	-9.94715	kl			ΔBbgt86	1	1.58	1.6	1.59	1.98556
		2	1.6	1.65	1.625	2.07394				2.74747					GTKO		200 µM	4	0.104015		ΔBbgt86mt85	Methylglucosylated resveratrol	800 µM	-11.6862	l				2	1.4	1.38	1.39	1.51747
		3	1.7	1.62	1.66	2.16424				-1.48699					GTKO		400 µM	1	15.7479		ΔBbgt86mt85	Methylglucosylated resveratrol	400 µM	-11.9107	l				3	1.4	1.48	1.44	1.6286
		4	1.69	1.65	1.67	2.1904	2.16462	0.0662103	0.0331052	-2.7134	-1.50494	3.10478	1.55239		GTKO		400 µM	2	23.0705										4	1.5	1.45	1.475	1.70873	1.71009	0.199693	0.0998465
	400uM	1	1.69	1.7	1.695	2.25647				-5.81167					GTKO		400 µM	3	15.7479									ΔBbgt86mt85	1	1.69	1.7	1.695	2.25647
		2	1.85	1.7	1.775	2.47449				-16.0355					GTKO		400 µM	4	15.7479										2	1.59	1.62	1.605	2.0232
		3	1.7	1.69	1.695	2.25647				-5.81167					GTKO		800 µM	1	39.9209										3	1.6	1.61	1.605	2.0232
		4	1.72	1.75	1.735	2.36422	2.33791	0.104265	0.0521323	-10.8647	-9.63088	4.88924	2.44462		GTKO		800 µM	2	0.104015										4	1.6	1.62	1.61	2.03583	2.08468	0.114682	0.0573409
	800uM	1	1.72	1.7	1.71	2.29658				-7.69273					GTKO		800 µM	3	23.0705
		2	1.89	1.65	1.77	2.46057				-15.3827					GTKO		800 µM	4	33.4304									Day 15
		3	1.79	1.7	1.745	2.39156				-12.1463					GTKO	Resveratrol	200 µM	1	5.50336											d (cm)			area cm2
		4	1.68	1.69	1.685	2.22992	2.34466	0.101836	0.0509178	-4.56684	-9.94715	4.77534	2.38767		GTKO	Resveratrol	200 µM	2	25.7596										#	1	2	average		average	STDEV	error
															GTKO	Resveratrol	200 µM	3	9.74985									B. bassiana WT	1	2.59	2.59	2.59	5.26852
ΔBbgt86															GTKO	Resveratrol	200 µM	4	5.50336										2	2.5	2.38	2.44	4.67594
PDA			d (cm)			area cm2				Growht inhibition %					GTKO	Resveratrol	400 µM	1	43.5754										3	2.4	2.39	2.395	4.50506
		#	1	2	average		average	STDEV	error	Growht inhibition %	average	STDEV	error		GTKO	Resveratrol	400 µM	2	40.2074										4	2.25	2.3	2.275	4.06492	4.62861	0.498243	0.249122
Piceid	DMSO	1	1.2	1.2	1.2	1.13097									GTKO	Resveratrol	400 µM	3	40.2074									ΔBbgt86	1	1.6	1.65	1.625	2.07394
		2	1.3	1.25	1.275	1.27676									GTKO	Resveratrol	400 µM	4	25.7596										2	1.5	1.42	1.46	1.67415
		3	1.3	1.2	1.25	1.22718									GTKO	Resveratrol	800 µM	1	33.1788										3	1.5	1.5	1.5	1.76714
		4	1.15	1.2	1.175	1.08434	1.17981	0.0878325	0.0439163						GTKO	Resveratrol	800 µM	2	40.2074										4	1.52	1.5	1.51	1.79078	1.82651	0.172467	0.0862336
	200uM	1	1.1	1.1	1.1	0.950331				19.4508					GTKO	Resveratrol	800 µM	3	36.7419									ΔBbgt86mt85	1	1.6	1.6	1.6	2.01062
		2	1.1	1	1.05	0.865901				26.607					GTKO	Resveratrol	800 µM	4	36.7419										2	1.6	1.68	1.64	2.11241
		3	1.3	1.25	1.275	1.27676				-8.21718					GTKO	Methylglucosylated resveratrol	200 µM	1	-3.05827										3	1.6	1.62	1.61	2.03583
		4	1.2	1.25	1.225	1.17859	1.0679	0.191921	0.0959605	0.104015	9.48617	16.2671	8.13353		GTKO	Me-glu-R	200 µM	2	5.18296										4	1.62	1.61	1.615	2.04849	2.05184	0.0433397	0.0216698
	400uM	1	1.1	1.15	1.125	0.994019				15.7479					GTKO	Me-glu-R	200 µM	3	9.1748
		2	1	1.15	1.075	0.907625				23.0705					GTKO	Me-glu-R	200 µM	4	-7.30765
		3	1.1	1.15	1.125	0.994019				15.7479					GTKO	Me-glu-R	400 µM	1	9.1748									Statistics analyses using Two-Way ANOVA conjunction with Fisher tests (P<0.05)
		4	1.1	1.15	1.125	0.994019	0.97242	0.0431969	0.0215984	15.7479	17.5785	3.66133	1.83066		GTKO	Me-glu-R	400 µM	2	5.18296										DF	Sum of Squares	Mean Square	F Value	Prob>F
	800uM	1	0.95	0.95	0.95	0.708821				39.9209					GTKO	Me-glu-R	400 µM	3	1.10527									Strain	2	29.5392	14.7696	349.614	<0.0001
		2	1.2	1.25	1.225	1.17859				0.104015					GTKO	Me-glu-R	400 µM	4	13.0808									Day	3	8.88765	2.96255	70.1269	<0.0001
		3	1.05	1.1	1.075	0.907625				23.0705					GTKO	Me-glu-R	800 µM	1	5.18296									Interaction	6	5.67477	0.94579	22.388	<0.0001
		4	1.1	0.9	1	0.785397	0.895108	0.205958	0.102979	33.4304	24.1315	17.4568	8.72841		GTKO	Me-glu-R	800 µM	2	9.1748									Model	11	44.1016	4.00924	94.9033	<0.0001
Resveratrol	DMSO	1	1.2	1.15	1.175	1.08434									GTKO	Me-glu-R	800 µM	3	1.10527									Error	36	1.52084	0.04225
		2	1.1	1.15	1.125	0.994019									GTKO	Me-glu-R	800 µM	4	-7.30765									Corrected Total	47	45.6225
		3	1.15	1.05	1.1	0.950331									ΔBbgt86mt85	Piceid	200 µM	1	9.19756
		4	1.1	1.15	1.125	0.994019	1.00568	0.0563406	0.0281703						MTGTKO		200 µM	2	-5.03893									Fisher tests (P<0.05)
	200uM	1	1.15	1.05	1.1	0.950331				5.50336					MTGTKO		200 µM	3	5.90191									Groups		Mean	Sig.
		2	1	0.95	0.975	0.746618				25.7596					MTGTKO		200 µM	4	20.5755									WT	day 15	4.62861	a
		3	1.1	1.05	1.075	0.907625				9.74985					MTGTKO		400 µM	1	4.5672									WT	day 13	3.72837	b
		4	1.1	1.1	1.1	0.950331	0.888726	0.0968539	0.048427	5.50336	11.629	9.63072	4.81536		MTGTKO		400 µM	2	31.192									WT	day11	3.01463	c
	400uM	1	0.9	0.8	0.85	0.56745				43.5754					MTGTKO		400 µM	3	33.4479									WT	day 9	2.15799	d
		2	0.9	0.85	0.875	0.60132				40.2074					MTGTKO		400 µM	4	29.4755									ΔBbgt86mt85	day 13	2.08468	de
		3	0.9	0.85	0.875	0.60132				40.2074					MTGTKO		800 µM	1	11.7918									ΔBbgt86mt85	day 15	2.05184	de
		4	0.95	1	0.975	0.746618	0.629177	0.0799058	0.0399529	25.7596	37.4375	7.94547	3.97274		MTGTKO		800 µM	2	21.7927									ΔBbgt86	day 15	1.82651	ef
	800uM	1	0.95	0.9	0.925	0.672006				33.1788					MTGTKO		800 µM	3	36.2148									ΔBbgt86mt85	day11	1.7946	ef
		2	0.9	0.85	0.875	0.60132				40.2074					MTGTKO		800 µM	4	28.3194									ΔBbgt86	day 13	1.71009	fg
		3	0.9	0.9	0.9	0.636172				36.7419					MTGTKO	Resveratrol	200 µM	1	42.0613									ΔBbgt86mt85	day 9	1.49962	g
		4	0.9	0.9	0.9	0.636172	0.636417	0.0288587	0.0144294	36.7419	36.7175	2.86958	1.43479		MTGTKO	Resveratrol	200 µM	2	42.5391									ΔBbgt86	day11	1.47358	g
Methylglucosylated resveratrol	DMSO	1	1.3	1.2	1.25	1.22718									MTGTKO	Resveratrol	200 µM	3	55.9544									ΔBbgt86	day 9	1.41885	g
		2	1.2	1.15	1.175	1.08434									MTGTKO	Resveratrol	200 µM	4	48.571
		3	1.2	1.25	1.225	1.17859									MTGTKO	Resveratrol	400 µM	1	55.1154
		4	1.2	1.15	1.175	1.08434	1.14361	0.07126	0.03563						MTGTKO	Resveratrol	400 µM	2	56.3709
	200uM	1	1.2	1.25	1.225	1.17859				-3.05827					MTGTKO	Resveratrol	400 µM	3	51.6805
		2	1.15	1.2	1.175	1.08434				5.18296					MTGTKO	Resveratrol	400 µM	4	46.2907
		3	1.2	1.1	1.15	1.03869				9.1748					MTGTKO	Resveratrol	800 µM	1	49.0212
		4	1.2	1.3	1.25	1.22718	1.1322	0.0860402	0.0430201	-7.30765	0.997961	7.52354	3.76177		MTGTKO	Resveratrol	800 µM	2	54.693
	400uM	1	1.15	1.15	1.15	1.03869				9.1748					MTGTKO	Resveratrol	800 µM	3	64.2854
		2	1.15	1.2	1.175	1.08434				5.18296					MTGTKO	Resveratrol	800 µM	4	52.1168
		3	1.2	1.2	1.2	1.13097				1.10527					MTGTKO	Methylglucosylated resveratrol	200 µM	1	-4.25455
		4	1.1	1.15	1.125	0.994019	1.062	0.0589382	0.0294691	13.0808	7.13596	5.15369	2.57684		MTGTKO	Me-glu-R	200 µM	2	3.13698
	800uM	1	1.2	1.15	1.175	1.08434				5.18296					MTGTKO	Me-glu-R	200 µM	3	0.948059
		2	1.1	1.2	1.15	1.03869				9.1748					MTGTKO	Me-glu-R	200 µM	4	-5.00864
		3	1.1	1.3	1.2	1.13097				1.10527					MTGTKO	Me-glu-R	400 µM	1	-13.4831
		4	1.2	1.3	1.25	1.22718	1.1203	0.0806053	0.0403027	-7.30765	2.03885	7.04831	3.52415		MTGTKO	Me-glu-R	400 µM	2	-26.3965
															MTGTKO	Me-glu-R	400 µM	3	-2.7545
ΔBbgt86mt85															MTGTKO	Me-glu-R	400 µM	4	-5.00864
PDA			d (cm)			area cm2				Growht inhibition %					MTGTKO	Me-glu-R	800 µM	1	-7.28725
		#	1	2	average		average	STDEV	error	Growht inhibition %	average	STDEV	error		MTGTKO	Me-glu-R	800 µM	2	-1.26532
Piceid	DMSO	1	1.3	1.32	1.31	1.34782									MTGTKO	Me-glu-R	800 µM	3	-23.9223
		2	1.4	1.62	1.51	1.79078									MTGTKO	Me-glu-R	800 µM	4	-14.2698
		3	1.51	1.5	1.505	1.77894
		4	1.48	1.52	1.5	1.76714	1.67117	0.215785	0.107892
	200 µM	1	1.4	1.38	1.39	1.51747				9.19756
		2	1.5	1.49	1.495	1.75538				-5.03893
		3	1.38	1.45	1.415	1.57254				5.90191
		4	1.3	1.3	1.3	1.32732	1.54318	0.176208	0.0881042	20.5755	7.659	10.544	5.272
	400 µM	1	1.45	1.4	1.425	1.59485				4.5672
		2	1.2	1.22	1.21	1.1499				31.192
		3	1.2	1.18	1.19	1.1122				33.4479
		4	1.25	1.2	1.225	1.17859	1.25888	0.225619	0.11281	29.4755	24.6707	13.5007	6.75033
	800 µM	1	1.42	1.32	1.37	1.47411				11.7918
		2	1.28	1.3	1.29	1.30698				21.7927
		3	1.15	1.18	1.165	1.06596				36.2148
		4	1.22	1.25	1.235	1.19791	1.26124	0.172773	0.0863866	28.3194	24.5297	10.3384	5.16922
Resveratrol	DMSO	1	1.65	1.67	1.66	2.16424
		2	1.52	1.5	1.51	1.79078
		3	1.58	1.59	1.585	1.9731
		4	1.6	1.6	1.6	2.01062	1.98468	0.153454	0.0767271
	200 µM	1	1.2	1.22	1.21	1.1499				42.0613
		2	1.2	1.21	1.205	1.14042				42.5391
		3	1.06	1.05	1.055	0.874167				55.9544
		4	1.18	1.1	1.14	1.0207	1.0463	0.128939	0.0644696	48.571	47.2815	6.49671	3.24836
	400 µM	1	1.05	1.08	1.065	0.890817				55.1154
		2	1.05	1.05	1.05	0.865901				56.3709
		3	1.09	1.12	1.105	0.95899				51.6805
		4	1.18	1.15	1.165	1.06596	0.945417	0.0894782	0.0447391	46.2907	52.3644	4.50843	2.25422
	800 µM	1	1.12	1.15	1.135	1.01177				49.0212
		2	1.05	1.09	1.07	0.899202				54.693
		3	0.9	1	0.95	0.708821				64.2854
		4	1.15	1.05	1.1	0.950331	0.892531	0.130834	0.0654168	52.1168	55.0291	6.59216	3.29608
Methylglucosylated resveratrol	DMSO	1	1.4	1.38	1.39	1.51747
		2	1.42	1.25	1.335	1.39976
		3	1.35	1.38	1.365	1.46337
		4	1.35	1.32	1.335	1.39976	1.44509	0.0568129	0.0284064
	200uM	1	1.35	1.42	1.385	1.50657				-4.25455
		2	1.32	1.35	1.335	1.39976				3.13698
		3	1.32	1.38	1.35	1.43139				0.948059
		4	1.4	1.38	1.39	1.51747	1.46379	0.0573343	0.0286671	-5.00864	-1.29454	3.96753	1.98376
	400uM	1	1.4	1.49	1.445	1.63993				-13.4831
		2	1.55	1.5	1.525	1.82654				-26.3965
		3	1.35	1.4	1.375	1.48489				-2.7545
		4	1.3	1.48	1.39	1.51747	1.61721	0.154695	0.0773477	-5.00864	-11.9107	10.7049	5.35246
	800uM	1	1.42	1.39	1.405	1.55039				-7.28725
		2	1.38	1.35	1.365	1.46337				-1.26532
		3	1.52	1.5	1.51	1.79078				-23.9223
		4	1.4	1.5	1.45	1.6513	1.61396	0.140687	0.0703435	-14.2698	-11.6862	9.73553	4.86777

## Sheet: Figs. 8a,b
Source Data Fig. 8a
	semi-artificial diet
replicates	Non-infected bark beetle			B. bassiana 01 WT infected bark beetle			ΔBbgt86 infected bark beetle			ΔBbgt86mt85 infected bark beetle
	Total number	Dead number	Mortality	Total number	Dead number	Mortality	Total number	Dead number	Mortality	Total number	Dead number	Mortality
1	10	1	10	11	7	63.6364	10	4	40	10	3	30
2	11	1	9.09091	11	9	81.8182	10	5	50	10	2	20
3	11	2	18.1818	10	8	80	11	6	54.5455	11	5	45.4545
Statistics analyses using One-Way ANOVA conjunction with Fisher tests (P<0.05)
	DF	Sum of Squares	Mean Square	F Value	Prob>F
Model	3	6346.76	2115.59	24.5158	0.000218803
Error	8	690.358	86.2948
Total	11	7037.12
Fisher tests (P<0.05)
Groups	Sig.
Non-infected bark beetle	c
B. bassiana 01 WT infected bark beetle	a
ΔBbgt86 infected bark beetle	b
ΔBbgt86mt85 infected bark beetle	b
Different lowercase letters denote significant differences
Source Data Fig. 8b
Treatment	Cq (B. bassiana actin)	deta	Cq (I. typographus rps3-α)	deta	dd	2^-dd	Mean	StDev	StdEr
Non-infected bark beetle	30.7724	3.66241	19.7206	-3.7694	7.43181	0.00579166
	29.8103	2.70028	19.7429	-3.74707	6.44735	0.0114592
	31.095	3.98499	20.4811	-3.00892	6.99391	0.00784555
	29.787	2.67703	19.9497	-3.54034	6.21737	0.0134395	0.00963399	0.0034533	0.00172665
B. bassiana 01 WT infected bark beetle	30.157	3.04696	35.7511	12.2611	-9.2141	593.912
	23.4974	-3.61262	28.7988	5.30881	-8.92142	484.86
	24.6866	-2.42336	32.9142	9.42424	-11.8476	3685.4
	21.2989	-5.81114	28.2359	4.74592	-10.5571	1506.58	1567.69	1484.27	742.137
ΔBbgt86 infected bark beetle	20.0747	-7.03529	21.1662	-2.32384	-4.71145	26.1992
	29.4385	2.32849	34.6583	11.1683	-8.83978	458.183
	20.2767	-6.83329	23.4989	0.00885965	-6.84215	114.734
	26.7774	-0.332576	22.7599	-0.730063	0.397487	0.75918	149.969	211.203	105.601
ΔBbgt86mt85 infected bark beetle	30.6956	3.58562	19.0359	-4.45413	8.03975	0.0038001
	26.5179	-0.592119	24.4249	0.93486	-1.52698	2.88182
	30.1825	3.07254	18.197	-5.29295	8.3655	0.00303204
	29.4805	2.37049	19.0315	-4.45846	6.82896	0.00879588	0.724361	1.43831	0.719153
Statistics analyses using One-Way ANOVA conjunction with Fisher tests (P<0.05)
	DF	Sum of Squares	Mean Square	F Value	Prob>F
Model	3	6.91873e+06	2.30624e+06	4.13326	0.03152
Error	12	6.69566e+06	557972
Total	15	13614400
Fisher tests (P<0.05)
Groups	Sig.
Non-infected bark beetle	b
B. bassiana 01 WT infected bark beetle	a
ΔBbgt86 infected bark beetle	b
ΔBbgt86mt85 infected bark beetle	b
Different lowercase letters denote significant differences

## Sheet: Figs. 8e,S10c
Source Data Fig. 8e							Supplementary Fig. 10c
Treatment	Replicates	Piceid	Resveratrol	Methylglucosylated resveratrol 1d	Methylglucosylated resveratrol 1c		Treatment	Replicates	Taxifolin-3'-O-glucoside	Taxifolin	Methylglucosylated taxifolin	Methylglucosylated quercetin
		nmol/g (dry weight)							nmol/g (dry weight)
Non-infected bark beetles	1	1.50778	13.7099	0.0125814	0		Non-infected bark beetles	1	2.59283	9.09269	0	0
	2	0.755159	0.629215	0	0.0128538			2	1.19691	0.939211	0	0.0154115
	3	1.43033	0.975678	0	0			3	3.14373	7.37749	0	0
	4	25.6623	9.61512	0.0723962	0.504195			4	47.9949	27.5182	0.146956	0.0105307
	5	2.02435	2.75097	0.00562661	0.0399996			5	5.27634	22.2736	0	0
	6	2.08576	6.36222	0.00226173	0.0571515			6	4.16572	12.9954	0.0119345	0
	7	2.04896	2.44286	0.00663944	0.0452255			7	5.77823	21.5156	0.0220747	0
	8	4.15139	4.09718	0.0251511	0.138853			8	3.39319	1.97164	0.0795282	0
	9	3.27956	12.0144	0	0.0246768			9	8.83466	24.3585	0.0143467	0
	10	3.27244	2.64002	0	0.00280482			10	4.68121	8.31667	0	0
	Average	4.6218	5.52376	0.0124657	0.0825761			Average	8.70578	13.6359	0.027484	0.00259422
B. bassiana WT infected bark beetles	1	8.54454	13.3729	11.3474	126.468		B. bassiana WT infected bark beetles	1	14.1832	20.1029	5.70695	1.5757
	2	75.9771	61.02	15.0592	168.543			2	143.014	173.653	253.226	6.29453
	3	6.4552	52.7241	25.1675	309.576			3	13.4578	101.952	207.513	10.9126
	4	30.769	30.9669	8.99634	103.14			4	49.779	60.8698	62.9369	4.99781
	5	19.6053	61.8804	16.2746	225.061			5	36.5022	88.3179	114.123	9.96249
	6	9.82947	68.16	14.3283	173.222			6	26.3289	78.6696	29.0961	3.04149
	7	39.1735	25.5695	11.2605	129.82			7	58.6557	66.6657	65.3911	2.55903
	8	45.7544	50.2768	16.8309	181.19			8	65.1226	103.035	158.574	9.076
	9	35.6205	46.1176	18.9762	252.667			9	66.1398	126.002	309.66	5.21127
	10	17.2354	74.3603	7.62298	98.4593			10	39.1183	107.061	57.8178	3.58414
	11	13.2789	50.9834	11.0109	170.827			11	51.1822	127.964	116.306	4.4493
	12	15.4818	16.3181	7.84013	83.2547			12	33.9804	49.2238	79.0745	1.85196
	13	31.9072	27.2579	11.5454	136.044			13	72.3727	68.377	141.24	3.53011
	14	30.2444	23.9336	1.91778	23.6236			14	41.3546	34.331	8.13203	0.391397
	15	29.6652	25.2135	12.0486	122.487			15	52.499	60.079	79.4366	8.14597
	Average	27.3028	41.877	12.6818	153.625			Average	50.9127	84.4202	112.549	5.03892
ΔBbgt86 infected bark beetles	1	11.6313	41.6839	0.00564105	0.420413		ΔBbgt86 infected bark beetles	1	17.1688	77.2913	0.299663	0.0227909
	2	52.6803	124.702	0.0114396	1.03194			2	74.2594	152.093	0.0106109	0.0306875
	3	43.5995	88.4953	0.0171212	0.648476			3	79.0462	150.888	0.0516701	0.0417615
	4	7.90943	237.865	0.0423926	5.76468			4	19.2864	219.59	0.242003	0.00985808
	5	5.48954	3.21036	0	0.0168485			5	8.60046	11.1086	0	0.00516042
	6	5.44932	53.3345	0.00913682	1.91014			6	11.1319	116.184	0.15863	0.00954057
	7	54.6301	96.8323	0.0084657	0.384078			7	93.0778	162.35	0.0409182	0.0320747
	8	80.3267	110.722	0.0173165	1.03673			8	105.124	188.041	0.0278194	0.0334008
	9	32.2216	115.374	0.0177409	0.0870442			9	55.0007	215.177	0.0142874	0.00854878
	10	19.6595	59.2495	0.0109222	0.161758			10	32.377	94.4342	0	0
	11	116.314	65.7778	1.85645	25.5209			11	176.974	142.942	19.0332	0.96489
	12	46.3017	96.0547	0.0160518	0.945075			12	121.68	152.149	0.025626	0.0178859
	Average	39.6844	91.1084	0.167723	3.16067			Average	66.1439	140.187	1.6587	0.0980499
ΔBbgt86mt85 infected bark beetles	1	4.6256	10.9668	0	0.00645955		ΔBbgt86mt85 infected bark beetles	1	11.9912	25.7858	0	0.00524247
	2	4.07892	11.1728	0.00318808	0			2	22.552	29.7635	0	0
	3	1.90485	10.0265	0.00356202	0.0044549			3	8.27513	19.4274	0	0.00571478
	4	10.1944	6.22471	0.0291907	0.00951554			4	22.4539	17.933	0.0142283	0.0127441
	5	3.03058	5.32342	0	0.0105898			5	11.5804	49.8921	0	0
	6	53.3501	21.6523	0.0280064	0.00312976			6	156.737	101.611	0	0.014693
	7	27.1137	49.7039	0.0105478	0.00511038			7	52.9955	89.3921	0	0.0144201
	8	3.98798	18.4985	0.00344103	0.00501272			8	19.595	52.318	0	0
	Average	13.5358	16.6961	0.009742	0.00553408			Average	38.2726	48.2653	0.00177853	0.00660181
Statistics analyses using Two-Way ANOVA conjunction with Fisher tests (P<0.05)							Statistics analyses using Two-Way ANOVA conjunction with Fisher tests (P<0.05)
	DF	Sum of Squares	Mean Square	F Value	Prob>F			DF	Sum of Squares	Mean Square	F Value	Prob>F
Fungal strains	3	96800.7	32266.9	38.9339	<0.0001		Fungal strains	3	97460.4	32486.8	22.0353	<0.0001
Metabolites	3	37516.9	12505.6	15.0896	<0.0001		Metabolites	3	108979	36326.4	24.6397	<0.0001
Interaction	9	191980	21331.1	25.7385	<0.0001		Interaction	9	142764	15862.7	10.7594	<0.0001
Model	15	349543	23302.9	28.1177	<0.0001		Model	15	368951	24596.8	16.6836	<0.0001
Error	164	135917	828.761				Error	164	241786	1474.3
Corrected Total	179	485460					Corrected Total	179	610737
Fisher tests (P<0.05)							Fisher tests (P<0.05)
Treatment		sig.					Treatment		sig.
Non-infected bark beetles	Piceid	ef					Non-infected bark beetles	Taxifolin-3'-O-glucoside	ef
	Resveratrol	ef						Taxifolin	def
	Methylglucosylated resveratrol 1d	f						Methylglucosylated taxifolin	f
	Methylglucosylated resveratrol 1c	f						Methylglucosylated quercetin	f
B. bassiana WT infected bark beetles	Piceid	cde					B. bassiana WT infected bark beetles	Taxifolin-3'-O-glucoside	c
	Resveratrol	c						Taxifolin	b
	Methylglucosylated resveratrol 1d	ef						Methylglucosylated taxifolin	a
	Methylglucosylated resveratrol 1c	a						Methylglucosylated quercetin	f
ΔBbgt86 infected bark beetles	Piceid	cd					ΔBbgt86 infected bark beetles	Taxifolin-3'-O-glucoside	bc
	Resveratrol	b						Taxifolin	a
	Methylglucosylated resveratrol 1d	f						Methylglucosylated taxifolin	f
	Methylglucosylated resveratrol 1c	f						Methylglucosylated quercetin	f
ΔBbgt86mt85 infected bark beetles	Piceid	ef					ΔBbgt86mt85 infected bark beetles	Taxifolin-3'-O-glucoside	cde
	Resveratrol	def						Taxifolin	cd
	Methylglucosylated resveratrol 1d	f						Methylglucosylated taxifolin	f
	Methylglucosylated resveratrol 1c	f						Methylglucosylated quercetin	f
Different lowercase letters denote significant differences							Different lowercase letters denote significant differences

[truncated: 4 more sheets: Figs. S4a-d, Figs.S9a-b, Figs. S9c-d, Supplementary Table 1]
